# Supplementary material for: Synthesis and crystal structure of sodium (ethane-1,2-di­yl)bis­[(3-meth­oxy­prop­yl)phosphinodi­thiol­ate] octa­hydrate
Source: Acta Crystallogr E Crystallogr Commun. 2024 Oct 8;80(Pt 11):1138–41. doi: 10.1107/S2056989024009642 (PMC11660479; doi:10.1107/S2056989024009642)
Supplement: Supplementary file 1 [file e-80-01138-sup1.cif]

##############################################################################
#                                                                            #
# This CIF contains the data in a paper accepted for publication in          #
# Acta Crystallographica Section E. It conforms to the requirements of       #
# Notes for Authors for Acta Crystallographica Section E, and has been       #
# peer reviewed under the auspices of the IUCr Commission on Journals.       #
#                                                                            #
# Full details of the Crystallographic Information File format               #
# are given in the paper "The Crystallographic Information File (CIF):       #
# a New Standard Archive File for Crystallography" by S. R. Hall, F. H.      #
# Allen and I. D. Brown [Acta Cryst. (1991), A47, 655-685].                  #
#                                                                            #
# The current version of the core CIF dictionary is obtainable from          #
# ftp://ftp.iucr.org/pub/cif_core.dic.                                       #
#                                                                            #
# Software is freely available for graphical display of the structure(s)     #
# in this CIF. For information consult the CIF software page                 #
# http://www.iucr.org/resources/cif/software.                                #
#                                                                            #
# This file may be used for bona fide research purposes within the           #
# scientific community so long as proper attribution is given to the journal # 
# article from which it was obtained.                                        #
#                                                                            #
##############################################################################
data_global
_journal_date_recd_electronic     2024-08-05
_journal_date_accepted     2024-09-30
_journal_name_full     'Acta Crystallographica, Section E'
_journal_year     2024
_journal_volume     80
_journal_issue      1
_journal_page_first     0
_journal_page_last     0
_journal_paper_category     GM
_journal_paper_doi     10.1107/S2056989024009642
_journal_coeditor_code     EV2010
_publ_contact_author_name     'Bryan Nell'
_publ_contact_author_address
;
Department of Chemistry
Ripon College
Ripon, WI 54971
;
_publ_contact_author_email     nellb@ripon.edu
_publ_contact_author_phone       0E9(9)
_publ_section_title
;
Synthesis and crystal structure of sodium
(ethane-1,2-diyl)bis[(3-methoxypropyl)phosphinodithiolate] octahydrate
;
loop_
    _publ_author_name
    _publ_author_address
    'Nell, Bryan P.'
;
Department of Chemistry
Ripon College
Ripon, WI 54971
USA
;
    'Tyler, David R.'
;
Department of Chemistry and Biochemistry
University of Oregon
Eugene, OR 97403
USA
;
    'Zakharov, Lev N.'
;
Department of Chemistry and Biochemistry
University of Oregon
Eugene, OR 97403
USA
;
    'Johnston, Dean H.'
;
Department of Chemistry
Otterbein University
Westerville, OH  43081
USA
;
_publ_section_synopsis
;
In the title compound, the dianionic [CH~3~O(CH~2~)~3~P(\\db
S)(S---)CH~2~CH~2~P(\\db S)(S---)(CH~2~)~3~OCH~3~]^2-^ ligand fragments are
joined by a dicationic [Na~2~(H~2~O)~8~]^2+^ cluster that includes the oxygen
of the methoxypropyl unit of the ligand to form infinite chains.
;
data_I
_chemical_name_systematic
;\
<i>catena</i>-Poly[[triaquasodium]-di-\m-aqua-[triaquasodium]-\m-\
(ethane-1,2-diyl)bis[(3-methoxypropyl)phosphinodithiolato]]
;
_chemical_name_common     ?
_chemical_formula_moiety     'C5 H19 Na O5 P S2'
_chemical_formula_sum     'C5 H19 Na O5 P S2'
_chemical_formula_iupac     '[Na2 (C10 H22 O2 P2 S4) (H2 O)8]'
_chemical_formula_weight     277.28
_chemical_melting_point     ?
_space_group_crystal_system     triclinic
_space_group_name_H-M_alt     'P -1'
_space_group_name_Hall     '-P 1'
loop_
    _space_group_symop_operation_xyz
    'x, y, z'
    '-x, -y, -z'
_cell_length_a     6.7412(8)
_cell_length_b     8.2961(8)
_cell_length_c     11.8621(17)
_cell_angle_alpha     79.608(2)
_cell_angle_beta     89.207(2)
_cell_angle_gamma     87.0300(10)
_cell_volume     651.63(14)
_cell_formula_units_Z     2
_cell_measurement_reflns_used     4713
_cell_measurement_theta_min     2.50
_cell_measurement_theta_max     28.25
_cell_measurement_temperature     173(2)
_exptl_crystal_description     block
_exptl_crystal_colour     colorless
_exptl_crystal_size_max     0.19
_exptl_crystal_size_mid     0.12
_exptl_crystal_size_min     0.06
_exptl_crystal_density_diffrn     1.413
_exptl_crystal_density_meas     .
_exptl_crystal_density_method     ?
_exptl_crystal_F_000     294
_exptl_absorpt_coefficient_mu     0.559
_exptl_absorpt_correction_type     multi-scan
_exptl_absorpt_process_details
;
(SADABS; Krause <i>et al.</i>,  2015)
;
_exptl_absorpt_correction_T_min     0.837802
_exptl_absorpt_correction_T_max     1.0000
_diffrn_ambient_temperature     173.15
_diffrn_source     'sealed tube'
_diffrn_radiation_type     MoK\a
_diffrn_radiation_wavelength     0.71073
_diffrn_radiation_monochromator     graphite
_diffrn_measurement_device_type     'Bruker SMART APEX CCD area detector'
_diffrn_measurement_device     'three-circle diffractometer'
_diffrn_measurement_method     'phi and omega scans'
_diffrn_detector     'CCD plate'
_diffrn_detector_area_resol_mean     ?
_diffrn_reflns_number     7596
_diffrn_reflns_av_R_equivalents     0.0136
_diffrn_reflns_av_unetI/netI     0.0179
_diffrn_reflns_theta_min     2.499
_diffrn_reflns_theta_max     28.249
_diffrn_reflns_theta_full     25.242
_diffrn_measured_fraction_theta_max     0.937
_diffrn_measured_fraction_theta_full     0.996
_diffrn_reflns_limit_h_min     -8
_diffrn_reflns_limit_h_max     8
_diffrn_reflns_limit_k_min     -10
_diffrn_reflns_limit_k_max     10
_diffrn_reflns_limit_l_min     -15
_diffrn_reflns_limit_l_max     15
_diffrn_standards_number     0
_diffrn_radiation_probe     x-ray
_reflns_number_total     3007
_reflns_number_gt     2736
_reflns_threshold_expression     'I > 2\s(I)'
_refine_ls_structure_factor_coef     Fsqd
_refine_ls_matrix_type     full
_refine_ls_R_factor_all     0.0300
_refine_ls_R_factor_gt     0.0264
_refine_ls_wR_factor_gt     0.0653
_refine_ls_wR_factor_ref     0.0680
_refine_ls_goodness_of_fit_ref     1.021
_refine_ls_restrained_S_all     1.027
_refine_ls_number_reflns     3007
_refine_ls_number_parameters     210
_refine_ls_number_restraints     45
_refine_ls_hydrogen_treatment     mixed
_refine_ls_weighting_scheme     calc
_refine_ls_weighting_details
              'w=1/[\s^2^(Fo^2^)+(0.0357P)^2^+0.2159P] where P=(Fo^2^+2Fc^2^)/3'
_atom_sites_solution_hydrogens     difmap
_atom_sites_solution_primary     dual
_atom_sites_solution_secondary     difmap
_refine_ls_shift/su_max     0.001
_refine_ls_shift/su_mean     0.000
_refine_diff_density_max     0.428
_refine_diff_density_min     -0.201
_refine_ls_extinction_method     none
_refine_ls_extinction_coef     .
loop_
    _atom_type_symbol
    _atom_type_description
    _atom_type_scat_dispersion_real
    _atom_type_scat_dispersion_imag
    _atom_type_scat_source
    'C' 'C' 0.0033 0.0016
                         'International Tables Vol C Tables 4.2.6.8 and 6.1.1.4'
    'H' 'H' 0.0000 0.0000
                         'International Tables Vol C Tables 4.2.6.8 and 6.1.1.4'
    'Na' 'Na' 0.0362 0.0249
                         'International Tables Vol C Tables 4.2.6.8 and 6.1.1.4'
    'O' 'O' 0.0106 0.0060
                         'International Tables Vol C Tables 4.2.6.8 and 6.1.1.4'
    'P' 'P' 0.1023 0.0942
                         'International Tables Vol C Tables 4.2.6.8 and 6.1.1.4'
    'S' 'S' 0.1246 0.1234
                         'International Tables Vol C Tables 4.2.6.8 and 6.1.1.4'
_computing_data_collection
;
SMART (Bruker, 2003)
;
_computing_cell_refinement
;
SMART (Bruker, 2003)
;
_computing_data_reduction
;
SAINT (Bruker, 2003)
;
_computing_structure_solution
;
SHELXTL (Sheldrick, 2008)
;
_computing_structure_refinement
;
<i>SHELXL2018/3</i> (Sheldrick, 2015)
;
_computing_molecular_graphics
;
Mercury (Macrae <i>et al.</i>,  2020)
;
_computing_publication_material
;
Olex2 (Dolomanov <i>et al.</i>,  2009) and publCIF (Westrip,
2010)
;
loop_
    _atom_site_type_symbol
    _atom_site_label
    _atom_site_fract_x
    _atom_site_fract_y
    _atom_site_fract_z
    _atom_site_u_iso_or_equiv
    _atom_site_adp_type
    _atom_site_calc_flag
    _atom_site_occupancy
    _atom_site_disorder_assembly
    _atom_site_disorder_group
    S S1 0.65743(5) 0.71747(4) 0.84910(3) 0.02676(10) Uani d 1 . .
    S S2 0.95943(5) 0.52147(4) 0.67995(3) 0.02722(10) Uani d 1 . .
    P P1 0.83354(5) 0.52284(4) 0.83414(3) 0.01867(9) Uani d 1 . .
    C C1 0.1587(3) -0.0034(2) 0.84426(17) 0.0374(4) Uani d 1 . .
    H H1A 0.050(3) -0.019(2) 0.7965(17) 0.045(5) Uiso d 1 . .
    H H1B 0.234(3) -0.108(3) 0.8699(17) 0.050(6) Uiso d 1 . .
    H H1C 0.101(3) 0.035(3) 0.906(2) 0.060(7) Uiso d 1 . .
    C C2 0.4380(2) 0.15096(17) 0.85447(12) 0.0257(3) Uani d 1 . .
    H H2A 0.529(3) 0.058(2) 0.8688(15) 0.032(4) Uiso d 1 . .
    H H2B 0.381(3) 0.164(2) 0.9249(16) 0.032(4) Uiso d 1 . .
    C C3 0.5383(2) 0.30505(17) 0.79961(12) 0.0254(3) Uani d 1 . .
    H H3A 0.589(3) 0.293(2) 0.7283(16) 0.034(5) Uiso d 1 . .
    H H3B 0.443(3) 0.396(2) 0.7870(15) 0.032(4) Uiso d 1 . .
    C C4 0.7036(2) 0.33531(17) 0.87807(12) 0.0258(3) Uani d 1 . .
    H H4A 0.650(3) 0.341(2) 0.9483(16) 0.035(5) Uiso d 1 . .
    H H4B 0.801(3) 0.250(2) 0.8855(16) 0.041(5) Uiso d 1 . .
    C C5 1.0347(2) 0.50194(19) 0.93811(11) 0.0243(3) Uani d 1 . .
    H H5A 1.110(3) 0.409(2) 0.9306(15) 0.035(5) Uiso d 1 . .
    H H5B 1.112(3) 0.591(2) 0.9135(15) 0.033(5) Uiso d 1 . .
    Na Na1 0.33236(8) 0.08688(6) 0.58806(5) 0.02448(13) Uani d 1 . .
    O O1 0.28216(15) 0.11749(12) 0.78382(8) 0.0281(2) Uani d 1 . .
    O O2 0.66857(17) -0.02101(15) 0.60507(10) 0.0331(3) Uani d 1 . .
    H H2C 0.683(3) -0.089(2) 0.6599(14) 0.050 Uiso d 1 . .
    H H2D 0.754(3) 0.037(2) 0.6050(18) 0.050 Uiso d 1 . .
    O O3 0.42969(18) 0.35106(14) 0.48142(10) 0.0309(2) Uani d 1 . .
    H H3AA 0.339(3) 0.382(2) 0.4406(16) 0.046 Uiso d 1 . .
    H H3BB 0.480(6) 0.432(3) 0.488(4) 0.046 Uiso d 0.5 A 1
    H H3C 0.501(7) 0.313(5) 0.448(4) 0.046 Uiso d 0.5 B 2
    O O4 -0.00709(18) 0.18169(19) 0.57874(12) 0.0445(3) Uani d 1 . .
    H H4C -0.020(4) 0.255(2) 0.6113(19) 0.067 Uiso d 1 . .
    H H4D -0.047(4) 0.215(3) 0.5202(15) 0.067 Uiso d 1 . .
    O O51 0.2410(4) -0.1906(3) 0.6086(2) 0.0316(5) Uani d 0.5 C 1
    H H51 0.209(3) -0.259(2) 0.6588(15) 0.047 Uiso d 1 . .
    H H51A 0.332(5) -0.242(5) 0.589(4) 0.047 Uiso d 0.5 D 1
    O O52 0.3145(4) -0.2131(3) 0.6610(2) 0.0279(5) Uani d 0.5 C 2
    H H52 0.391(5) -0.245(5) 0.711(3) 0.042 Uiso d 0.5 E 2
loop_
    _atom_site_aniso_label
    _atom_site_aniso_u_11
    _atom_site_aniso_u_22
    _atom_site_aniso_u_33
    _atom_site_aniso_u_12
    _atom_site_aniso_u_13
    _atom_site_aniso_u_23
    S1 0.0338(2) 0.02347(17) 0.02226(18) 0.00774(14) -0.00349(14) -0.00436(13)
    S2 0.03110(19) 0.02942(19) 0.01979(17) 0.00183(14) 0.00272(13) -0.00193(13)
    P1 0.02118(17) 0.01825(16) 0.01566(16) -0.00006(12) -0.00169(12)
                                                                    -0.00069(12)
    C1 0.0294(8) 0.0350(9) 0.0437(10) -0.0088(7) 0.0076(7) 0.0057(7)
    C2 0.0362(8) 0.0205(7) 0.0205(7) -0.0040(6) 0.0011(6) -0.0036(5)
    C3 0.0343(8) 0.0221(7) 0.0195(7) -0.0055(6) -0.0003(6) -0.0017(5)
    C4 0.0368(8) 0.0207(7) 0.0194(7) -0.0054(6) -0.0027(6) -0.0007(5)
    C5 0.0223(7) 0.0291(7) 0.0199(7) 0.0009(6) -0.0020(5) -0.0009(5)
    Na1 0.0237(3) 0.0255(3) 0.0249(3) -0.0031(2) -0.0013(2) -0.0055(2)
    O1 0.0341(6) 0.0263(5) 0.0237(5) -0.0114(4) 0.0028(4) -0.0017(4)
    O2 0.0330(6) 0.0364(6) 0.0307(6) 0.0025(5) -0.0107(5) -0.0089(5)
    O3 0.0313(6) 0.0240(5) 0.0379(7) -0.0031(4) -0.0060(5) -0.0061(5)
    O4 0.0266(6) 0.0632(9) 0.0524(8) 0.0012(6) -0.0069(5) -0.0341(7)
    O51 0.0327(13) 0.0287(12) 0.0326(13) -0.0039(10) 0.0035(11) -0.0027(10)
    O52 0.0267(12) 0.0293(12) 0.0274(13) -0.0076(9) -0.0047(10) -0.0017(10)
_geom_special_details
;
 All esds (except the esd in the dihedral angle between two l.s. planes)
 are estimated using the full covariance matrix.  The cell esds are taken
 into account individually in the estimation of esds in distances, angles
 and torsion angles; correlations between esds in cell parameters are only
 used when they are defined by crystal symmetry.  An approximate (isotropic)
 treatment of cell esds is used for estimating esds involving l.s. planes.
;
loop_
    _geom_bond_atom_site_label_1
    _geom_bond_atom_site_label_2
    _geom_bond_site_symmetry_2
    _geom_bond_distance
    _geom_bond_publ_flag
    S1 P1 . 1.9867(5) ?
    S2 P1 . 2.0073(5) ?
    P1 C4 . 1.8155(14) ?
    P1 C5 . 1.8262(14) ?
    C1 H1A . 0.96(2) ?
    C1 H1B . 0.99(2) ?
    C1 H1C . 0.93(2) ?
    C1 O1 . 1.4219(18) ?
    C2 H2A . 0.951(18) ?
    C2 H2B . 0.937(18) ?
    C2 C3 . 1.5141(19) ?
    C2 O1 . 1.4218(18) ?
    C3 H3A . 0.929(19) ?
    C3 H3B . 0.959(18) ?
    C3 C4 . 1.521(2) ?
    C4 H4A . 0.911(19) ?
    C4 H4B . 0.93(2) ?
    C5 C5 2_767 1.530(3) ?
    C5 H5A . 0.918(19) ?
    C5 H5B . 0.928(18) ?
    Na1 Na1 2_656 3.4885(11) ?
    Na1 O1 . 2.3986(12) ?
    Na1 O2 2_656 2.4494(13) ?
    Na1 O2 . 2.3908(13) ?
    Na1 O3 . 2.4413(13) ?
    Na1 H3C . 2.57(4) ?
    Na1 O4 . 2.3783(13) ?
    Na1 O51 . 2.383(2) ?
    Na1 O52 . 2.491(2) ?
    O2 H2C . 0.783(13) ?
    O2 H2D . 0.768(14) ?
    O3 H3AA . 0.788(14) ?
    O3 H3BB . 0.786(16) ?
    O3 H3C . 0.71(4) ?
    O4 H4C . 0.775(14) ?
    O4 H4D . 0.748(14) ?
    O51 H51 . 0.782(14) ?
    O51 H51A . 0.785(16) ?
    O52 H51 . 0.826(14) ?
    O52 H52 . 0.789(16) ?
loop_
    _geom_angle_atom_site_label_1
    _geom_angle_atom_site_label_2
    _geom_angle_atom_site_label_3
    _geom_angle_site_symmetry_1
    _geom_angle_site_symmetry_3
    _geom_angle
    _geom_angle_publ_flag
    S1 P1 S2 . . 116.51(2) ?
    C4 P1 S1 . . 110.54(6) ?
    C4 P1 S2 . . 109.33(5) ?
    C4 P1 C5 . . 102.98(7) ?
    C5 P1 S1 . . 109.49(5) ?
    C5 P1 S2 . . 107.08(5) ?
    H1A C1 H1B . . 110.3(16) ?
    H1A C1 H1C . . 105.4(18) ?
    H1B C1 H1C . . 110.3(18) ?
    O1 C1 H1A . . 109.7(12) ?
    O1 C1 H1B . . 111.5(12) ?
    O1 C1 H1C . . 109.5(14) ?
    H2A C2 H2B . . 107.4(14) ?
    C3 C2 H2A . . 111.9(11) ?
    C3 C2 H2B . . 110.5(10) ?
    O1 C2 H2A . . 109.2(10) ?
    O1 C2 H2B . . 107.1(11) ?
    O1 C2 C3 . . 110.62(11) ?
    C2 C3 H3A . . 109.8(11) ?
    C2 C3 H3B . . 109.9(10) ?
    C2 C3 C4 . . 108.62(12) ?
    H3A C3 H3B . . 107.0(14) ?
    C4 C3 H3A . . 110.6(11) ?
    C4 C3 H3B . . 110.9(10) ?
    P1 C4 H4A . . 106.5(11) ?
    P1 C4 H4B . . 105.7(12) ?
    C3 C4 P1 . . 116.31(10) ?
    C3 C4 H4A . . 108.2(11) ?
    C3 C4 H4B . . 110.7(12) ?
    H4A C4 H4B . . 109.2(16) ?
    P1 C5 H5A . . 107.2(11) ?
    P1 C5 H5B . . 105.3(11) ?
    C5 C5 P1 2_767 . 114.30(13) ?
    C5 C5 H5A 2_767 . 111.7(11) ?
    C5 C5 H5B 2_767 . 110.9(11) ?
    H5A C5 H5B . . 107.1(15) ?
    Na1 Na1 H3C 2_656 . 69.8(10) ?
    O1 Na1 Na1 . 2_656 141.45(4) ?
    O1 Na1 O2 . 2_656 169.16(4) ?
    O1 Na1 O3 . . 107.34(4) ?
    O1 Na1 H3C . . 119.4(10) ?
    O1 Na1 O52 . . 85.69(6) ?
    O2 Na1 Na1 2_656 2_656 43.22(3) ?
    O2 Na1 Na1 . 2_656 44.56(3) ?
    O2 Na1 O1 . . 97.76(4) ?
    O2 Na1 O2 . 2_656 87.78(4) ?
    O2 Na1 O3 . . 92.52(4) ?
    O2 Na1 H3C . . 80.5(10) ?
    O2 Na1 H3C 2_656 . 70.7(10) ?
    O2 Na1 O52 . . 74.03(7) ?
    O2 Na1 O52 2_656 . 86.90(7) ?
    O3 Na1 Na1 . 2_656 85.84(4) ?
    O3 Na1 O2 . 2_656 81.58(4) ?
    O3 Na1 H3C . . 16.1(10) ?
    O3 Na1 O52 . . 162.66(7) ?
    O4 Na1 Na1 . 2_656 136.49(4) ?
    O4 Na1 O1 . . 80.67(4) ?
    O4 Na1 O2 . 2_656 93.34(5) ?
    O4 Na1 O2 . . 176.86(6) ?
    O4 Na1 O3 . . 90.54(5) ?
    O4 Na1 H3C . . 102.6(10) ?
    O4 Na1 O51 . . 91.08(8) ?
    O4 Na1 O52 . . 103.10(7) ?
    O51 Na1 Na1 . 2_656 75.92(6) ?
    O51 Na1 O1 . . 97.55(7) ?
    O51 Na1 O2 . 2_656 73.40(7) ?
    O51 Na1 O2 . . 86.43(7) ?
    O51 Na1 O3 . . 154.98(8) ?
    O52 Na1 H3C . . 146.6(10) ?
    C1 O1 Na1 . . 112.06(10) ?
    C2 O1 C1 . . 111.26(12) ?
    C2 O1 Na1 . . 122.95(9) ?
    Na1 O2 Na1 . 2_656 92.22(4) ?
    Na1 O2 H2C . . 111.4(16) ?
    Na1 O2 H2C 2_656 . 122.1(16) ?
    Na1 O2 H2D . . 120.1(16) ?
    Na1 O2 H2D 2_656 . 105.4(16) ?
    H2C O2 H2D . . 106(2) ?
    Na1 O3 H3AA . . 104.3(15) ?
    Na1 O3 H3BB . . 143(3) ?
    Na1 O3 H3C . . 92(4) ?
    H3AA O3 H3BB . . 104(3) ?
    H3AA O3 H3C . . 106(4) ?
    Na1 O4 H4C . . 108.4(19) ?
    Na1 O4 H4D . . 116(2) ?
    H4C O4 H4D . . 104(3) ?
    Na1 O51 H51 . . 136.6(15) ?
    Na1 O51 H51A . . 108(3) ?
    H51 O51 H51A . . 95(3) ?
    Na1 O52 H51 . . 120.9(13) ?
    Na1 O52 H52 . . 112(3) ?
    H51 O52 H52 . . 120(3) ?
loop_
    _geom_torsion_atom_site_label_1
    _geom_torsion_atom_site_label_2
    _geom_torsion_atom_site_label_3
    _geom_torsion_atom_site_label_4
    _geom_torsion_site_symmetry_1
    _geom_torsion_site_symmetry_2
    _geom_torsion_site_symmetry_3
    _geom_torsion_site_symmetry_4
    _geom_torsion
    _geom_torsion_publ_flag
    S1 P1 C4 C3 . . . . 69.75(12) ?
    S1 P1 C5 C5 . . . 2_767 53.71(16) ?
    S2 P1 C4 C3 . . . . -59.78(13) ?
    S2 P1 C5 C5 . . . 2_767 -179.14(13) ?
    C2 C3 C4 P1 . . . . -175.75(10) ?
    C3 C2 O1 C1 . . . . -166.90(13) ?
    C3 C2 O1 Na1 . . . . 56.02(14) ?
    C4 P1 C5 C5 . . . 2_767 -63.91(16) ?
    C5 P1 C4 C3 . . . . -173.38(12) ?
    O1 C2 C3 C4 . . . . -179.89(12) ?
loop_
    _geom_hbond_atom_site_label_D
    _geom_hbond_atom_site_label_H
    _geom_hbond_atom_site_label_A
    _geom_hbond_site_symmetry_A
    _geom_hbond_distance_DH
    _geom_hbond_distance_HA
    _geom_hbond_distance_DA
    _geom_hbond_angle_DHA
    _geom_hbond_publ_flag
    O2 H2C S1 1_545 0.783(13) 2.523(14) 3.2920(13) 167(2) yes
    O52 H52 S1 1_545 0.789(16) 2.420(18) 3.193(3) 167(4) yes
    O3 H3AA S2 2_666 0.788(14) 2.497(14) 3.2840(13) 177(2) yes
    O4 H4C S2 1_455 0.775(14) 2.490(15) 3.2535(14) 169(2) yes
    O51 H51 S2 1_445 0.782(14) 2.520(14) 3.117(2) 134.4(16) yes
    O52 H51 S2 1_445 0.826(14) 2.520(14) 3.314(2) 161.6(17) yes
    O2 H2D O4 1_655 0.768(14) 2.046(14) 2.8069(19) 170(2) yes
    O3 H3BB O3 2_666 0.786(16) 2.023(17) 2.801(2) 171(4) yes
    O3 H3C O52 2_656 0.71(4) 2.04(4) 2.748(3) 174(5) yes
    O4 H4D O51 2_556 0.748(14) 2.071(19) 2.731(3) 147(3) yes
    O51 H51A O3 2_656 0.785(16) 2.045(17) 2.825(3) 173(5) yes
_shelx_space_group_comment
;
The symmetry employed for this shelxl refinement is uniquely defined
by the following loop, which should always be used as a source of
symmetry information in preference to the above space-group names.
They are only intended as comments.
;
_shelx_estimated_absorpt_T_min     0.901
_shelx_estimated_absorpt_T_max     0.967
_shelx_res_file
;
TITL dtr_xprep.res in P-1
    dtr_xprep.res
    created by SHELXL-2018/3 at 10:11:41 on 10-Sep-2024
REM SHELXT solution in P-1: R1 0.124, Rweak 0.006, Alpha 0.022
REM <I/s> 0.000 for 0 systematic absences, Orientation as input
CELL 0.71073 6.7412 8.2961 11.8621 79.608 89.207 87.03
ZERR 2 0.0008 0.0008 0.0017 0.002 0.002 0.001
LATT 1
SFAC C H Na O P S
UNIT 10 38 2 10 2 4
EQIV $1 1+X,+Y,+Z
EQIV $2 1-X,1-Y,1-Z
EQIV $3 1-X,-Y,1-Z
EQIV $4 -X,-Y,1-Z
EQIV $5 -1+X,-1+Y,+Z
EQIV $6 +X,-1+Y,+Z
EQIV $7 -1+X,+Y,+Z
SADI O2 H2c O2 H2d O4 H4d O4 H4c O3 H3aa O3 H3bb O3 H3aa O52 H51 O51 H51 =
 O51 H51A O52 H52
L.S. 4
PLAN  20
SIZE 0.06 0.12 0.19
TEMP -100
CONF
HTAB O2 O4_$1
HTAB O3 O3_$2
HTAB O3 O51_$3
HTAB O3 O52_$3
HTAB O4 O51_$4
HTAB O51 O3_$3
HTAB O51 S2_$5
HTAB O2 S1_$6
HTAB O3 S2_$2
HTAB O4 S2_$7
BOND
list 4
MORE -1
BOND $H
fmap 2
acta
REM <olex2.extras>
REM <HklSrc "%./dtr_xprep.hkl">
REM </olex2.extras>
WGHT    0.035700    0.215900
FVAR       1.06041
S1    6    0.657433    0.717470    0.849101    11.00000    0.03378    0.02347 =
         0.02226   -0.00436   -0.00349    0.00774
S2    6    0.959433    0.521471    0.679949    11.00000    0.03110    0.02942 =
         0.01979   -0.00193    0.00272    0.00183
P1    5    0.833541    0.522844    0.834141    11.00000    0.02118    0.01825 =
         0.01566   -0.00069   -0.00169   -0.00006
C1    1    0.158737   -0.003352    0.844255    11.00000    0.02935    0.03505 =
         0.04367    0.00569    0.00755   -0.00883
H1A   2    0.050235   -0.018888    0.796504    11.00000    0.04521
H1B   2    0.234171   -0.108287    0.869936    11.00000    0.05028
H1C   2    0.100986    0.034513    0.906408    11.00000    0.06016
C2    1    0.437987    0.150957    0.854473    11.00000    0.03622    0.02054 =
         0.02051   -0.00360    0.00107   -0.00404
H2A   2    0.529161    0.058350    0.868783    11.00000    0.03155
H2B   2    0.380720    0.163939    0.924910    11.00000    0.03193
C3    1    0.538308    0.305051    0.799606    11.00000    0.03430    0.02207 =
         0.01949   -0.00170   -0.00028   -0.00549
H3A   2    0.589207    0.292778    0.728266    11.00000    0.03435
H3B   2    0.442952    0.396190    0.787025    11.00000    0.03155
C4    1    0.703561    0.335308    0.878068    11.00000    0.03678    0.02073 =
         0.01939   -0.00067   -0.00267   -0.00538
H4A   2    0.649799    0.340543    0.948295    11.00000    0.03477
H4B   2    0.801199    0.250163    0.885460    11.00000    0.04107
C5    1    1.034713    0.501937    0.938112    11.00000    0.02232    0.02907 =
         0.01995   -0.00089   -0.00200    0.00087
H5A   2    1.110292    0.409208    0.930632    11.00000    0.03464
H5B   2    1.112408    0.590807    0.913510    11.00000    0.03258
NA1   3    0.332356    0.086880    0.588059    11.00000    0.02368    0.02549 =
         0.02489   -0.00552   -0.00127   -0.00311
O1    4    0.282160    0.117488    0.783822    11.00000    0.03412    0.02627 =
         0.02370   -0.00167    0.00282   -0.01141
O2    4    0.668570   -0.021008    0.605068    11.00000    0.03304    0.03639 =
         0.03068   -0.00895   -0.01073    0.00253
H2C   2    0.683158   -0.088899    0.659867    11.00000   -1.50000
H2D   2    0.753804    0.036996    0.605009    11.00000   -1.50000
O3    4    0.429685    0.351059    0.481423    11.00000    0.03134    0.02399 =
         0.03791   -0.00606   -0.00599   -0.00314
H3AA  2    0.339179    0.382265    0.440570    11.00000   -1.50000
PART 1
H3BB  2    0.480425    0.431842    0.488422    10.50000   -1.50000
PART 2
H3C   2    0.500543    0.312919    0.448377    10.50000   -1.50000
PART 0
O4    4   -0.007090    0.181695    0.578744    11.00000    0.02664    0.06317 =
         0.05241   -0.03405   -0.00691    0.00121
H4C   2   -0.019618    0.254568    0.611333    11.00000   -1.50000
H4D   2   -0.046715    0.215379    0.520215    11.00000   -1.50000
PART 1
O51   4    0.240956   -0.190635    0.608645    10.50000    0.03270    0.02871 =
         0.03259   -0.00267    0.00349   -0.00389
PART 0
H51   2    0.209442   -0.259326    0.658840    11.00000   -1.50000
PART 1
H51A  2    0.331977   -0.241665    0.588750    10.50000   -1.50000
PART 2
O52   4    0.314519   -0.213055    0.660989    10.50000    0.02667    0.02926 =
         0.02741   -0.00172   -0.00468   -0.00758
H52   2    0.390810   -0.244718    0.710887    10.50000   -1.50000
HKLF 4
REM  dtr_xprep.res in P-1
REM wR2 = 0.0680, GooF = S = 1.021, Restrained GooF = 1.027 for all data
REM R1 = 0.0264 for 2736 Fo > 4sig(Fo) and 0.0300 for all 3007 data
REM 210 parameters refined using 45 restraints
END
WGHT      0.0356      0.2163
REM Highest difference peak  0.428,  deepest hole -0.201,  1-sigma level  0.048
Q1    1   0.7674  0.4214  0.8539  11.00000  0.05    0.43
Q2    1   0.9058  0.5175  0.7569  11.00000  0.05    0.43
Q3    1   0.9259  0.5085  0.8946  11.00000  0.05    0.35
Q4    1   0.7539  0.6257  0.8457  11.00000  0.05    0.34
Q5    1   0.4813  0.2359  0.8257  11.00000  0.05    0.32
Q6    1   0.2216  0.0792  0.8104  11.00000  0.05    0.25
Q7    1   0.2934  0.1188  0.7430  11.00000  0.05    0.23
Q8    1   0.3549  0.1397  0.8108  11.00000  0.05    0.23
Q9    1   0.8684  0.5410  0.6285  11.00000  0.05    0.23
Q10   1   0.5945  0.6434  0.8534  11.00000  0.05    0.22
Q11   1   0.6058  0.3180  0.8387  11.00000  0.05    0.21
Q12   1   1.0000  0.5000  1.0000  10.50000  0.05    0.21
Q13   1   0.6549  0.7336  0.7643  11.00000  0.05    0.20
Q14   1   0.5595  0.7247  0.7988  11.00000  0.05    0.20
Q15   1   0.1332 -0.2570  0.6217  11.00000  0.05    0.19
Q16   1   1.0210  0.4554  0.7422  11.00000  0.05    0.19
Q17   1   0.6869  0.6856  0.9136  11.00000  0.05    0.19
Q18   1   0.8427  0.4778  0.6852  11.00000  0.05    0.19
Q19   1   0.3481  0.0667  0.7992  11.00000  0.05    0.18
Q20   1   0.0255  0.2897  0.4849  11.00000  0.05    0.18
;
_shelx_res_checksum     65017
