# Supplementary material for: Synthesis and crystal structure of sodium (ethane-1,2-di­yl)bis­[(3-meth­oxy­prop­yl)phosphinodi­thiol­ate] octa­hydrate
Source: Acta Crystallogr E Crystallogr Commun. 2024 Oct 8;80(Pt 11):1138–41. doi: 10.1107/S2056989024009642 (PMC11660479; doi:10.1107/S2056989024009642)
Supplement: Supplementary file 2 [file e-80-01138-Isup2.hkl]

#
# h,k,l, Fc-squared, Fo-squared, sigma(Fo-squared), status flag
#
data_I
_shelx_title ' dtr5.res in P-1'
_shelx_refln_list_code          4
_shelx_F_calc_maximum       92.02
_exptl_crystal_F_000       294.00
_reflns_d_resolution_high  0.7508

loop_
 _space_group_symop_operation_xyz
 'x, y, z'
 '-x, -y, -z'

_cell_length_a     6.7412
_cell_length_b     8.2961
_cell_length_c    11.8621
_cell_angle_alpha  79.608
_cell_angle_beta   89.207
_cell_angle_gamma  87.030

_shelx_F_squared_multiplier     1.000

loop_
 _refln_index_h
 _refln_index_k
 _refln_index_l
 _refln_F_squared_calc
 _refln_F_squared_meas
 _refln_F_squared_sigma
 _refln_observed_status
   1   0   0         12.63         11.94         0.49 o
   2   0   0         20.08         22.75         0.97 o
   3   0   0       2617.39       2652.11        15.00 o
   4   0   0          4.03          3.99         0.67 o
   5   0   0          2.09          2.14         0.69 o
   6   0   0        918.78        915.35         9.58 o
   7   0   0         24.24         23.82         1.92 o
   8   0   0        134.83        134.62         4.16 o
  -8   1   0          0.98          0.57         0.72 o
  -7   1   0         13.99         12.83         1.47 o
  -6   1   0          1.60          1.79         0.76 o
  -5   1   0        907.27        899.30         8.81 o
  -4   1   0         24.65         24.86         1.37 o
  -3   1   0       1242.90       1244.82         9.70 o
  -2   1   0       5114.17       5410.57        51.84 o
  -1   1   0        338.34        323.54         2.61 o
   0   1   0        356.02        437.71         2.85 o
   1   1   0       4815.88       5264.53        27.72 o
   2   1   0         50.14         49.79         0.96 o
   3   1   0         26.40         27.35         0.80 o
   4   1   0        118.70        122.00         2.84 o
   5   1   0          8.31          9.92         1.37 o
   6   1   0         11.63         12.20         1.73 o
   7   1   0         58.32         57.28         2.62 o
   8   1   0         61.47         69.41         5.28 o
  -8   2   0         87.82         93.51         3.47 o
  -7   2   0         14.52         14.86         1.57 o
  -6   2   0          0.27          0.52         0.62 o
  -5   2   0         21.46         21.07         1.56 o
  -4   2   0         88.95         80.37         2.24 o
  -3   2   0        623.76        645.19         8.12 o
  -2   2   0        230.99        238.29         2.38 o
  -1   2   0       4679.39       4952.56        23.24 o
   0   2   0        657.24        680.51         4.85 o
   1   2   0       2127.52       2223.05        10.01 o
   2   2   0        694.34        725.44         4.67 o
   3   2   0          0.87          0.21         0.31 o
   4   2   0        317.47        336.11         3.48 o
   5   2   0         86.11         85.89         2.54 o
   6   2   0        404.36        395.64         6.07 o
   7   2   0         10.44          9.26         1.25 o
   8   2   0         10.22         11.15         1.87 o
  -8   3   0         48.34         52.83         5.11 o
  -7   3   0          2.09          1.56         0.89 o
  -6   3   0         35.30         36.54         2.15 o
  -5   3   0         86.50         81.89         2.63 o
  -4   3   0        253.49        234.29         3.98 o
  -3   3   0          8.89          9.80         0.71 o
  -2   3   0        327.19        334.54         3.41 o
  -1   3   0        741.12        795.26         7.97 o
   0   3   0        411.66        415.00         3.18 o
   1   3   0       8466.78       8828.74        35.22 o
   2   3   0        164.66        146.50         2.04 o
   3   3   0          1.72          2.93         0.47 o
   4   3   0        520.66        539.73         4.92 o
   5   3   0        335.31        310.92         4.89 o
   6   3   0          0.02          0.69         0.63 o
   7   3   0        189.41        196.44         5.82 o
   8   3   0         11.34         12.56         1.98 o
  -7   4   0         38.76         41.99         3.36 o
  -6   4   0        336.61        339.48         7.72 o
  -5   4   0         29.04         30.29         2.45 o
  -4   4   0        118.10        111.62         3.06 o
  -3   4   0         10.29         15.22         1.03 o
  -2   4   0        724.12        674.66         5.18 o
  -1   4   0       2461.90       2561.71        13.10 o
   0   4   0       1046.87       1101.98         6.62 o
   1   4   0        378.43        412.22         3.67 o
   2   4   0       1241.64       1312.16        10.24 o
   3   4   0         55.80         55.86         2.24 o
   4   4   0        650.38        668.10         5.85 o
   5   4   0        444.99        423.49        14.05 o
   6   4   0        271.19        279.63        12.61 o
   7   4   0          4.85          3.70         1.29 o
   8   4   0         40.07         40.13         3.43 o
  -7   5   0        206.59        215.49         6.82 o
  -6   5   0         29.40         28.32         3.28 o
  -5   5   0        109.54        100.57         4.08 o
  -4   5   0        366.77        360.96         7.21 o
  -3   5   0        204.23        191.47         6.05 o
  -2   5   0         55.15         50.17         1.84 o
  -1   5   0        374.49        359.68         3.56 o
   0   5   0       1681.05       1802.82         9.97 o
   1   5   0        272.74        267.75         3.13 o
   2   5   0         22.36         29.34         1.15 o
   3   5   0        140.22        148.45         2.58 o
   4   5   0        104.14        101.07         2.76 o
   5   5   0        212.51        211.01         5.46 o
   6   5   0        337.70        337.89         7.46 o
   7   5   0         61.17         65.02         3.67 o
   8   5   0         21.26         24.77         3.90 o
  -6   6   0         29.88         29.59         2.92 o
  -5   6   0        306.29        288.24         7.25 o
  -4   6   0          7.13          9.08         1.60 o
  -3   6   0         89.25         94.55         2.88 o
  -2   6   0        129.26        138.31         3.30 o
  -1   6   0         98.37         84.10         2.88 o
   0   6   0        634.64        664.19        11.20 o
   1   6   0       1815.68       1794.11        19.29 o
   2   6   0        299.50        310.19         4.58 o
   3   6   0        151.66        131.08         3.55 o
   4   6   0        277.14        264.78         4.73 o
   5   6   0         16.31         15.33         2.35 o
   6   6   0         27.86         26.35         2.58 o
   7   6   0        269.36        285.47         7.64 o
  -6   7   0         51.09         52.99         4.00 o
  -5   7   0         27.35         27.28         3.77 o
  -4   7   0        153.25        146.61         5.11 o
  -3   7   0        124.50        124.05         4.75 o
  -2   7   0        109.88        109.21         3.20 o
  -1   7   0        180.19        192.74         4.07 o
   0   7   0         49.07         53.19         2.72 o
   1   7   0        184.68        185.81         4.99 o
   2   7   0        405.12        405.66         7.43 o
   3   7   0        101.93        104.87         3.90 o
   4   7   0          8.99         11.06         1.65 o
   5   7   0          3.17          3.60         1.21 o
   6   7   0         62.62         69.27         5.46 o
   7   7   0         46.83         55.78         5.90 o
  -5   8   0          6.68          7.74         1.70 o
  -4   8   0         44.35         44.05         5.69 o
  -3   8   0         38.01         46.00         2.99 o
  -2   8   0        277.84        274.36         5.41 o
  -1   8   0         35.64         39.46         2.92 o
   0   8   0         75.09         78.38         3.53 o
   1   8   0        131.76        130.70         8.34 o
   2   8   0        265.60        277.35         9.76 o
   3   8   0          8.22         10.62         1.70 o
   4   8   0         62.71         59.10         4.70 o
   5   8   0         25.16         31.61         4.17 o
   6   8   0         18.48         16.35         3.25 o
  -4   9   0         12.19         13.16         2.69 o
  -3   9   0          0.33          1.24         1.31 o
  -2   9   0         23.46         28.38         2.82 o
  -1   9   0         29.81         33.86         2.95 o
   0   9   0         46.24         44.59         3.26 o
   1   9   0        118.81        120.25         4.67 o
   2   9   0        214.05        203.67         8.35 o
   3   9   0         72.32         75.15         5.62 o
   4   9   0         94.63        104.88         4.48 o
  -2  10   0         11.20         11.92         2.85 o
  -1  10   0        107.34        127.41         5.11 o
   0  10   0         79.81         74.18         4.12 o
   1  10   0        229.11        221.87        11.34 o
   2  10   0          1.23          5.08         1.87 o
   3  10   0         80.71         76.82         5.66 o
  -2 -10   1          7.54          4.46         1.39 o
  -1 -10   1          0.08          1.12         1.74 o
   0 -10   1        190.22        203.10         6.59 o
   1 -10   1         86.52         96.66         4.56 o
   2 -10   1         32.47         27.36         3.97 o
  -4  -9   1          2.63          1.97         0.94 o
  -3  -9   1         11.88         15.11         2.03 o
  -2  -9   1          5.02          4.15         1.28 o
  -1  -9   1          1.32          0.66         1.05 o
   0  -9   1         45.74         44.41         6.41 o
   1  -9   1        512.69        550.36        10.33 o
   2  -9   1          9.19          8.84         1.97 o
   3  -9   1         48.48         49.29         2.87 o
   4  -9   1         13.99         20.60         3.29 o
  -6  -8   1         46.61         49.95         5.35 o
  -5  -8   1        111.60        115.59         6.69 o
  -4  -8   1         83.77         78.10         9.68 o
  -3  -8   1         58.40         57.52         3.24 o
  -2  -8   1         15.96         17.58         2.10 o
  -1  -8   1        198.22        206.54         5.73 o
   0  -8   1          0.39          1.06         0.87 o
   1  -8   1         21.67         23.62         1.88 o
   2  -8   1        749.43        742.95        11.91 o
   3  -8   1        270.85        261.48         5.52 o
   4  -8   1          5.66          5.27         1.27 o
   5  -8   1          5.03          5.25         2.90 o
  -7  -7   1          0.23          1.14         2.31 o
  -6  -7   1         31.50         34.61         3.05 o
  -5  -7   1          1.45          1.42         1.33 o
  -4  -7   1         89.11         91.30         3.67 o
  -3  -7   1         72.22         67.64         4.54 o
  -2  -7   1        586.32        576.97         9.16 o
  -1  -7   1          0.07          0.39         0.72 o
   0  -7   1       1010.36       1014.25        20.85 o
   1  -7   1          3.96          2.61         0.79 o
   2  -7   1        313.05        304.75         5.40 o
   3  -7   1         57.94         59.52         2.54 o
   4  -7   1        368.26        379.80         8.41 o
   5  -7   1         15.69         18.33         2.32 o
   6  -7   1         26.08         24.45         3.82 o
  -7  -6   1        155.17        173.27         5.91 o
  -6  -6   1         12.60         15.20         2.05 o
  -5  -6   1        339.10        339.20         7.21 o
  -4  -6   1         14.12         10.68         1.21 o
  -3  -6   1          0.43          0.31         0.52 o
  -2  -6   1        239.89        238.11         4.11 o
  -1  -6   1         39.98         38.16         1.77 o
   0  -6   1         52.97         51.04         1.97 o
   1  -6   1       1238.61       1270.32        10.89 o
   2  -6   1         45.95         46.49         2.05 o
   3  -6   1        106.41        105.45         3.03 o
   4  -6   1          6.26          4.41         1.28 o
   5  -6   1          2.79          3.27         1.15 o
   6  -6   1         27.92         28.04         2.88 o
  -8  -5   1         74.22         85.07         5.79 o
  -7  -5   1         59.09         64.41         3.61 o
  -6  -5   1          5.16          8.42         2.41 o
  -5  -5   1         33.49         35.99         2.58 o
  -4  -5   1         97.27         85.95         2.54 o
  -3  -5   1         54.16         72.18         1.86 o
  -2  -5   1         40.84         46.30         1.61 o
  -1  -5   1        236.50        228.88         2.91 o
   0  -5   1        322.16        317.08         4.44 o
   1  -5   1        731.68        701.31         7.09 o
   2  -5   1        112.32         99.91         2.61 o
   3  -5   1        193.60        196.44         3.81 o
   4  -5   1        129.58        128.52         4.36 o
   5  -5   1         84.64         91.63         4.00 o
   6  -5   1         21.90         23.59         2.57 o
   7  -5   1         95.83         94.28        10.23 o
  -8  -4   1         28.29         25.03         2.71 o
  -7  -4   1        146.33        140.25         4.95 o
  -6  -4   1         18.33         18.65         2.08 o
  -5  -4   1          6.18          6.06         0.98 o
  -4  -4   1        102.73         84.47         2.01 o
  -3  -4   1         36.29         36.82         1.27 o
  -2  -4   1        146.43        143.36         2.26 o
  -1  -4   1       1407.54       1570.54         8.77 o
   0  -4   1          9.11          8.46         0.53 o
   1  -4   1       3457.03       3589.44        19.78 o
   2  -4   1        136.11        143.89         2.08 o
   3  -4   1          2.35          3.91         0.53 o
   4  -4   1        344.63        334.52         9.18 o
   5  -4   1        101.25         94.94         3.80 o
   6  -4   1         50.03         48.32         3.33 o
   7  -4   1        277.46        281.82         7.66 o
  -8  -3   1        147.40        148.97         8.20 o
  -7  -3   1          1.71          2.23         1.04 o
  -6  -3   1         57.96         59.67         2.39 o
  -5  -3   1          4.03          4.78         0.96 o
  -4  -3   1       1593.42       1534.13         9.45 o
  -3  -3   1        126.74        153.42         2.35 o
  -2  -3   1       2627.74       2871.89        13.60 o
  -1  -3   1       5894.36       6162.06        25.25 o
   0  -3   1        152.76        168.42         2.07 o
   1  -3   1         28.14         20.31         0.63 o
   2  -3   1       8353.35       8652.16        34.76 o
   3  -3   1          1.79          1.73         0.41 o
   4  -3   1        164.03        161.72         3.28 o
   5  -3   1        167.68        162.39         3.99 o
   6  -3   1         32.76         29.97         1.99 o
   7  -3   1          1.14          2.25         1.31 o
   8  -3   1        372.77        380.05         9.19 o
  -8  -2   1         76.91         81.33         3.21 o
  -7  -2   1        275.67        272.23         5.50 o
  -6  -2   1          4.63          4.33         0.94 o
  -5  -2   1          1.13          1.03         0.57 o
  -4  -2   1        250.50        264.42         3.13 o
  -3  -2   1       2121.00       2094.06        10.72 o
  -2  -2   1       1439.02       1594.26         8.27 o
  -1  -2   1        946.23       1006.54         5.54 o
   0  -2   1       1208.29       1358.06        17.94 o
   1  -2   1        470.64        507.05         3.32 o
   2  -2   1        303.71        311.89         2.81 o
   3  -2   1       1129.96       1141.50         7.90 o
   4  -2   1         15.62         17.28         1.28 o
   5  -2   1        373.56        384.27         5.56 o
   6  -2   1        293.70        281.95         5.23 o
   7  -2   1          1.61          1.80         1.37 o
   8  -2   1          8.13          8.90         1.27 o
  -8  -1   1         46.59         48.61         2.81 o
  -7  -1   1        397.81        391.53         6.59 o
  -6  -1   1        268.60        275.98         6.73 o
  -5  -1   1        112.96        102.95         2.74 o
  -4  -1   1        137.48        148.58         2.24 o
  -3  -1   1        156.45        165.87         3.93 o
  -2  -1   1        205.01        223.00         2.42 o
  -1  -1   1       3441.81       3646.79        14.93 o
   0  -1   1       1217.91       1211.78         9.79 o
   1  -1   1       3515.82       3770.19        15.49 o
   2  -1   1        747.72        769.44         4.59 o
   3  -1   1         35.81         44.85         0.93 o
   4  -1   1          0.29          1.15         0.52 o
   5  -1   1          1.31          0.70         0.54 o
   6  -1   1          4.38          3.68         0.99 o
   7  -1   1         71.28         77.80         2.91 o
   8  -1   1         70.27         71.65         3.03 o
  -8   0   1          8.65          7.91         1.30 o
  -7   0   1        265.39        265.31         6.04 o
  -6   0   1        217.06        207.97         4.36 o
  -5   0   1         52.96         46.80         2.03 o
  -4   0   1         57.69         51.21         1.73 o
  -3   0   1        102.13         92.05         1.25 o
  -2   0   1         96.54        110.38         1.95 o
  -1   0   1        482.57        505.44         2.86 o
   1   0   1        249.42        280.81         1.92 o
   2   0   1        449.89        474.46         3.12 o
   3   0   1       2685.92       2772.91        15.55 o
   4   0   1        211.81        183.28         5.20 o
   5   0   1         35.68         33.53         1.77 o
   6   0   1         83.13         85.45         2.80 o
   7   0   1        198.27        201.47         6.42 o
   8   0   1          9.94         10.35         1.40 o
  -8   1   1         87.05         86.06         3.37 o
  -7   1   1         29.16         28.82         2.09 o
  -6   1   1        466.30        437.62         6.39 o
  -5   1   1          0.42         -0.50         0.50 o
  -4   1   1        514.05        512.02         5.73 o
  -3   1   1       1542.42       1570.13        16.95 o
  -2   1   1        699.20        698.48         4.25 o
  -1   1   1       3036.55       3178.73        13.17 o
   0   1   1        927.69       1007.12         5.59 o
   1   1   1       1545.74       1692.83        12.77 o
   2   1   1       3047.98       3171.16        37.55 o
   3   1   1        233.79        261.94         2.50 o
   4   1   1        313.20        319.34         4.32 o
   5   1   1         28.21         27.12         1.60 o
   6   1   1        540.84        526.92         7.02 o
   7   1   1        569.65        584.01        11.59 o
   8   1   1        139.99        145.11         5.19 o
  -8   2   1        228.07        233.19         5.54 o
  -7   2   1        158.17        153.94         5.05 o
  -6   2   1         60.11         55.98         2.34 o
  -5   2   1       1429.88       1477.45        12.12 o
  -4   2   1         99.11        100.71         2.52 o
  -3   2   1         22.65         17.78         0.76 o
  -2   2   1       1299.66       1405.40         7.49 o
  -1   2   1       1747.47       1789.82         8.46 o
   0   2   1       1106.49       1196.22         9.91 o
   1   2   1        869.54        944.78         5.07 o
   2   2   1        305.08        306.07         2.68 o
   3   2   1        502.01        514.26         4.07 o
   4   2   1        409.25        421.90         3.90 o
   5   2   1        164.09        162.83         3.50 o
   6   2   1          1.85          2.16         0.73 o
   7   2   1         56.14         52.82         2.55 o
   8   2   1        220.92        217.56        11.37 o
  -8   3   1          4.74          6.17         1.42 o
  -7   3   1        368.50        386.55         8.93 o
  -6   3   1         53.82         56.80         2.42 o
  -5   3   1         32.89         27.53         1.96 o
  -4   3   1         41.21         44.02         2.19 o
  -3   3   1        573.41        571.83         4.73 o
  -2   3   1       1898.59       2100.89        10.71 o
  -1   3   1        407.74        408.85         3.39 o
   0   3   1        306.74        324.69         2.93 o
   1   3   1         20.11         12.09         0.63 o
   2   3   1          4.98          6.93         0.72 o
   3   3   1       2736.97       2808.45        13.68 o
   4   3   1        140.76        135.57         2.54 o
   5   3   1        556.10        560.61         6.73 o
   6   3   1        356.51        340.85        11.36 o
   7   3   1         28.29         26.59         2.55 o
   8   3   1         96.34         94.33         4.40 o
  -8   4   1         11.11         17.56         3.23 o
  -7   4   1        150.90        149.01         5.38 o
  -6   4   1        344.39        339.65         7.72 o
  -5   4   1          0.17          0.46         0.58 o
  -4   4   1         79.74         69.94         2.25 o
  -3   4   1         25.04         20.51         1.04 o
  -2   4   1          0.75          0.14         0.51 o
  -1   4   1        268.85        291.78         3.06 o
   0   4   1       1071.53       1108.25         6.67 o
   1   4   1         46.16         44.87         1.14 o
   2   4   1        101.64         99.71         2.09 o
   3   4   1        355.76        356.31         3.71 o
   4   4   1        217.28        222.12         3.76 o
   5   4   1         14.99         14.40         1.74 o
   6   4   1          0.85          0.19         0.82 o
   7   4   1          8.08          9.85         1.70 o
   8   4   1         52.58         52.49         3.82 o
  -7   5   1        133.64        132.92         5.34 o
  -6   5   1        428.87        414.96         8.83 o
  -5   5   1         23.99         23.84         2.38 o
  -4   5   1         12.91          9.43         2.48 o
  -3   5   1        365.75        372.24         5.12 o
  -2   5   1         24.30         28.31         1.17 o
  -1   5   1        258.29        265.73         3.17 o
   0   5   1       2650.90       2748.59        13.72 o
   1   5   1         30.06         26.50         1.02 o
   2   5   1        292.65        288.26         3.32 o
   3   5   1          3.71          4.38         0.78 o
   4   5   1          0.38          0.59         0.56 o
   5   5   1         11.28          8.07         1.44 o
   6   5   1         15.89         15.53         1.93 o
   7   5   1         15.26         16.13         3.03 o
   8   5   1         21.99         24.81         3.85 o
  -7   6   1          3.14          3.18         1.87 o
  -6   6   1        296.54        285.76        10.34 o
  -5   6   1        179.74        181.52         5.83 o
  -4   6   1         10.82         12.02         2.54 o
  -3   6   1          0.30          0.18         0.52 o
  -2   6   1         46.06         48.44         1.97 o
  -1   6   1        184.26        185.37         3.60 o
   0   6   1        297.18        308.91         4.48 o
   1   6   1        137.32        144.88         6.17 o
   2   6   1        224.04        203.29         3.75 o
   3   6   1          0.91          1.37         0.63 o
   4   6   1        483.80        495.12        11.34 o
   5   6   1         11.77         11.94         4.05 o
   6   6   1        152.54        161.03         7.36 o
   7   6   1         53.12         50.27         3.63 o
  -6   7   1         11.49         17.49         2.33 o
  -5   7   1        269.34        271.26         7.27 o
  -4   7   1          0.20          0.83         0.85 o
  -3   7   1         19.85         22.95         1.78 o
  -2   7   1        107.15        112.27         3.16 o
  -1   7   1        261.22        265.14         4.69 o
   0   7   1          4.57          2.29         0.97 o
   1   7   1        723.29        751.09        10.39 o
   2   7   1        386.99        366.24         9.23 o
   3   7   1        142.16        150.49         3.62 o
   4   7   1         38.38         38.78         2.18 o
   5   7   1         67.15         66.57         3.38 o
   6   7   1         22.89         21.64         3.26 o
   7   7   1          3.43          5.96         2.37 o
  -5   8   1         81.71         79.15         8.81 o
  -4   8   1        216.13        218.28         6.58 o
  -3   8   1         64.47         68.43         2.85 o
  -2   8   1          0.06         -0.64         0.74 o
  -1   8   1        627.94        629.97        10.17 o
   0   8   1         83.28         86.25         4.46 o
   1   8   1        121.08        107.48         4.08 o
   2   8   1        247.78        240.54         6.15 o
   3   8   1        437.41        455.59         8.75 o
   4   8   1         12.85         16.41         2.03 o
   5   8   1         83.04         79.25         5.56 o
   6   8   1         11.21         12.45         3.11 o
  -4   9   1         14.74         14.68         3.14 o
  -3   9   1         13.43         16.31         3.19 o
  -2   9   1          1.01         -0.27         1.02 o
  -1   9   1        111.74        115.94         4.56 o
   0   9   1        404.81        401.28         8.87 o
   1   9   1         10.31          9.56         1.95 o
   2   9   1         48.52         50.84         3.41 o
   3   9   1          3.22          3.76         1.22 o
   4   9   1        125.82        120.13         8.11 o
  -2  10   1          0.08          0.42         1.20 o
  -1  10   1          0.06          0.72         1.03 o
   0  10   1        265.49        275.31         7.58 o
   1  10   1        110.62        114.18         4.87 o
   2  10   1          5.35          5.04         1.42 o
   3  10   1         63.21         71.09         4.07 o
  -2 -10   2          0.11          2.06         1.55 o
  -1 -10   2         60.83         66.77         4.20 o
   0 -10   2        246.31        242.13         7.17 o
   1 -10   2         62.61         70.58         6.06 o
   2 -10   2        319.64        357.77        12.34 o
  -4  -9   2          0.16          2.34         1.65 o
  -3  -9   2        157.61        154.20         6.01 o
  -2  -9   2          3.41          5.44         1.81 o
  -1  -9   2          0.31         -0.12         0.83 o
   0  -9   2          3.28          2.47         1.19 o
   1  -9   2          1.54          2.59         1.16 o
   2  -9   2        136.85        142.00         5.28 o
   3  -9   2        254.59        271.08        10.65 o
   4  -9   2         24.27         29.77         4.18 o
  -6  -8   2         33.20         37.65         4.64 o
  -5  -8   2         68.02         84.08         5.67 o
  -4  -8   2          1.38          2.06         1.64 o
  -3  -8   2        135.18        123.40         4.44 o
  -2  -8   2          0.64          1.64         1.02 o
  -1  -8   2        105.21        103.83         5.29 o
   0  -8   2          4.48          4.44         1.29 o
   1  -8   2          5.64          6.28         1.10 o
   2  -8   2        184.83        177.96         4.43 o
   3  -8   2        268.26        261.91         5.59 o
   4  -8   2         52.44         54.74         3.82 o
   5  -8   2          9.24          8.31         2.46 o
  -6  -7   2        236.65        274.66        10.21 o
  -5  -7   2         88.43         94.09         5.68 o
  -4  -7   2         24.60         23.02         2.23 o
  -3  -7   2         82.20         92.39         3.65 o
  -2  -7   2          0.16          0.30         0.77 o
  -1  -7   2        128.09        129.32         4.50 o
   0  -7   2        232.87        233.09         4.56 o
   1  -7   2        345.73        331.47         5.68 o
   2  -7   2         44.26         45.20         2.61 o
   3  -7   2        767.58        766.63        11.12 o
   4  -7   2        137.44        139.45         8.38 o
   5  -7   2         18.30         18.16         2.46 o
  -7  -6   2         35.97         37.70         3.23 o
  -6  -6   2        427.47        434.88         8.81 o
  -5  -6   2          1.37          3.15         2.21 o
  -4  -6   2          1.74          2.17         0.69 o
  -3  -6   2         94.39         97.22         3.47 o
  -2  -6   2        913.54        901.88         8.81 o
  -1  -6   2        288.86        300.61         4.79 o
   0  -6   2        396.88        394.54         5.60 o
   1  -6   2        527.27        530.89         6.76 o
   2  -6   2         62.18         58.41         2.27 o
   3  -6   2        163.92        162.11         3.82 o
   4  -6   2       1038.58       1039.28        14.05 o
   5  -6   2          2.77          0.85         0.96 o
   6  -6   2         53.08         63.81         4.14 o
  -7  -5   2          1.12          1.82         1.05 o
  -6  -5   2        205.20        206.51         5.80 o
  -5  -5   2        660.20        675.26        10.05 o
  -4  -5   2         24.20         30.50         1.51 o
  -3  -5   2          5.01          4.62         0.64 o
  -2  -5   2         17.95         19.22         1.07 o
  -1  -5   2        879.48        881.77        10.25 o
   0  -5   2       1316.81       1332.21        11.42 o
   1  -5   2        133.32        133.99         3.02 o
   2  -5   2        808.99        803.09         8.09 o
   3  -5   2        146.99        135.05         4.31 o
   4  -5   2         25.88         27.05         2.44 o
   5  -5   2        631.75        613.00        10.55 o
   6  -5   2          2.37          2.72         1.19 o
   7  -5   2         35.12         32.11         3.29 o
  -7  -4   2        206.38        203.60         5.94 o
  -6  -4   2        159.89        159.73         3.97 o
  -5  -4   2        533.91        526.34         6.81 o
  -4  -4   2        100.66         89.76         3.38 o
  -3  -4   2         77.46         82.05         1.89 o
  -2  -4   2        349.12        353.05         3.74 o
  -1  -4   2        133.66        143.64         2.12 o
   0  -4   2         85.42         89.04         2.17 o
   1  -4   2        186.71        194.00         3.31 o
   2  -4   2         24.95         29.74         1.44 o
   3  -4   2       1141.44       1144.00         9.64 o
   4  -4   2        191.88        192.90         5.15 o
   5  -4   2         49.89         51.13         3.12 o
   6  -4   2          1.09          2.95         1.01 o
   7  -4   2          5.84          4.51         2.05 o
  -8  -3   2          7.79          6.12         2.14 o
  -7  -3   2         69.17         71.04         3.71 o
  -6  -3   2         32.85         36.23         2.13 o
  -5  -3   2        739.96        698.55         7.74 o
  -4  -3   2        209.17        189.12         2.91 o
  -3  -3   2         24.82         32.01         1.42 o
  -2  -3   2        525.07        575.17         4.59 o
  -1  -3   2         43.49         33.63         1.01 o
   0  -3   2        180.62        182.54         2.79 o
   1  -3   2         60.02         54.02         1.61 o
   2  -3   2        106.48         85.95         1.49 o
   3  -3   2        825.40        847.63         8.59 o
   4  -3   2        386.49        387.50         5.20 o
   5  -3   2        529.44        542.84         7.87 o
   6  -3   2         32.78         35.68         2.81 o
   7  -3   2         12.15         16.37         2.13 o
   8  -3   2         87.55         98.81         4.72 o
  -8  -2   2         33.11         34.56         3.14 o
  -7  -2   2        181.12        179.17         4.43 o
  -6  -2   2        138.36        131.62         3.48 o
  -5  -2   2         40.03         36.54         1.81 o
  -4  -2   2       1409.77       1375.48         8.62 o
  -3  -2   2        310.29        305.61         3.22 o
  -2  -2   2        202.59        192.61         2.29 o
  -1  -2   2       2258.22       2344.40        10.88 o
   0  -2   2         65.86         64.49         1.22 o
   1  -2   2         67.32         68.49         1.01 o
   2  -2   2        111.18        105.08         1.66 o
   3  -2   2        717.16        717.27         5.97 o
   4  -2   2       1702.18       1699.63        12.63 o
   5  -2   2        217.61        224.14         4.24 o
   6  -2   2        230.77        215.91         4.57 o
   7  -2   2         27.48         25.82         2.04 o
   8  -2   2         23.10         21.70         3.77 o
  -8  -1   2          1.20          2.33         2.69 o
  -7  -1   2        113.31        115.19         4.10 o
  -6  -1   2       1499.64       1500.62        12.86 o
  -5  -1   2        571.41        556.52         6.63 o
  -4  -1   2        300.52        288.06         3.13 o
  -3  -1   2        675.89        633.38         4.67 o
  -2  -1   2        133.55        129.96         1.71 o
  -1  -1   2         47.17         43.53         0.90 o
   0  -1   2        162.54        180.35         1.83 o
   1  -1   2       3113.12       3243.83        13.77 o
   2  -1   2          8.25          6.53         0.51 o
   3  -1   2        594.66        615.59         4.50 o
   4  -1   2       2315.53       2363.34        15.49 o
   5  -1   2        102.04         93.61         3.32 o
   6  -1   2        142.84        139.63         3.59 o
   7  -1   2         67.54         63.94         2.74 o
   8  -1   2          0.80          2.39         0.77 o
  -8   0   2         35.52         41.10         2.64 o
  -7   0   2         17.36         16.73         1.65 o
  -6   0   2        129.48        126.29         3.38 o
  -5   0   2        910.18        905.70         8.79 o
  -4   0   2         18.00         13.88         1.11 o
  -3   0   2        211.40        214.70         2.35 o
  -2   0   2        203.04        198.73         2.80 o
  -1   0   2        779.27        818.50         4.36 o
   0   0   2        636.36        702.23         4.60 o
   1   0   2       1985.16       2117.98        22.22 o
   2   0   2       1521.17       1621.96         7.99 o
   3   0   2       1068.04       1120.70        11.97 o
   4   0   2          1.11          0.35         0.80 o
   5   0   2       1311.62       1291.47        10.85 o
   6   0   2          3.31          2.74         1.55 o
   7   0   2         31.01         29.34         2.10 o
   8   0   2        127.92        128.02         4.03 o
  -8   1   2         65.92         61.03         4.08 o
  -7   1   2          6.61          7.48         1.21 o
  -6   1   2          6.33          7.75         1.28 o
  -5   1   2        516.00        489.11         6.23 o
  -4   1   2        576.71        567.71         6.10 o
  -3   1   2         28.61         24.68         0.82 o
  -2   1   2        120.69        104.18         2.00 o
  -1   1   2       1258.13       1280.63         7.14 o
   0   1   2        335.98        340.84         4.24 o
   1   1   2       1565.23       1692.60        10.92 o
   2   1   2        176.05        174.54         1.88 o
   3   1   2       1519.12       1701.30        13.29 o
   4   1   2          9.56         10.56         1.00 o
   5   1   2        495.19        485.91         6.13 o
   6   1   2        140.15        132.13         3.43 o
   7   1   2         17.14         15.46         1.56 o
   8   1   2          0.25          0.64         0.93 o
  -8   2   2         13.35         17.24         2.98 o
  -7   2   2         49.37         50.33         2.65 o
  -6   2   2         28.06         24.65         1.85 o
  -5   2   2        675.15        634.53         7.37 o
  -4   2   2       1043.92        990.68         8.66 o
  -3   2   2        137.19        126.67         1.92 o
  -2   2   2         47.75         54.34         1.32 o
  -1   2   2       6401.31       6868.07        27.29 o
   0   2   2        237.92        231.22         2.00 o
   1   2   2          9.97          9.80         0.66 o
   2   2   2       2505.15       2546.85        13.36 o
   3   2   2          7.03          6.30         0.54 o
   4   2   2        126.69        122.20         2.02 o
   5   2   2        116.08        105.36         2.75 o
   6   2   2          8.65          7.26         1.15 o
   7   2   2         12.62         12.31         1.80 o
   8   2   2          0.70          1.93         1.03 o
  -8   3   2         88.99         90.49         4.22 o
  -7   3   2          4.25          4.20         1.19 o
  -6   3   2         25.86         27.59         1.96 o
  -5   3   2        163.27        171.25         3.80 o
  -4   3   2        565.99        522.30         6.13 o
  -3   3   2        826.65        816.92         6.28 o
  -2   3   2        364.16        416.99         3.77 o
  -1   3   2        142.91        139.29         1.93 o
   0   3   2        654.70        697.35         6.65 o
   1   3   2         67.21         60.98         2.75 o
   2   3   2       1389.19       1360.88         8.23 o
   3   3   2         31.87         26.34         2.31 o
   4   3   2        595.62        586.20         5.05 o
   5   3   2        105.55        106.16         3.68 o
   6   3   2        146.33        126.38         4.36 o
   7   3   2          0.32         -0.68         0.68 o
   8   3   2         10.85         13.55         2.02 o
  -8   4   2         20.72         24.43         3.68 o
  -7   4   2        161.88        158.14         5.50 o
  -6   4   2        132.41        133.72         7.21 o
  -5   4   2         54.49         53.85         2.94 o
  -4   4   2         82.43         74.52         2.36 o
  -3   4   2        199.08        161.86         2.61 o
  -2   4   2          3.51          2.20         0.45 o
  -1   4   2        686.84        706.69         5.22 o
   0   4   2       1178.88       1171.91         6.95 o
   1   4   2         69.42         61.28         1.21 o
   2   4   2          1.03          0.79         0.90 o
   3   4   2        557.01        562.03         6.00 o
   4   4   2       1398.31       1477.80        11.33 o
   5   4   2         10.22         12.75         2.86 o
   6   4   2          0.78          0.66         0.84 o
   7   4   2         23.71         22.54         2.45 o
   8   4   2         13.82         13.82         3.17 o
  -7   5   2        137.02        146.95         5.49 o
  -6   5   2          2.88          1.50         1.13 o
  -5   5   2        749.54        751.30        11.18 o
  -4   5   2        340.23        324.33         5.16 o
  -3   5   2         14.06         22.61         1.21 o
  -2   5   2        759.12        720.34         6.00 o
  -1   5   2        101.14        104.43         2.00 o
   0   5   2          8.99          9.50         0.71 o
   1   5   2       2385.90       2417.52        12.37 o
   2   5   2         49.84         45.53         2.59 o
   3   5   2        331.30        342.98         5.36 o
   4   5   2         18.97         17.64         1.42 o
   5   5   2        421.16        422.81         7.98 o
   6   5   2         21.02         20.42         2.28 o
   7   5   2        116.40        125.28         4.88 o
  -7   6   2         11.14         10.40         2.53 o
  -6   6   2         24.33         27.78         3.48 o
  -5   6   2         20.00         23.67         2.47 o
  -4   6   2        501.41        487.80         8.68 o
  -3   6   2          1.85          1.37         0.65 o
  -2   6   2         41.73         39.25         3.00 o
  -1   6   2         93.75         89.23         2.00 o
   0   6   2        137.53        143.85         3.54 o
   1   6   2        553.61        542.32         6.26 o
   2   6   2        972.84        963.34         9.46 o
   3   6   2        212.78        210.07         4.05 o
   4   6   2          4.92          7.79         1.11 o
   5   6   2          0.24          0.90         0.84 o
   6   6   2        107.85        100.34         4.29 o
   7   6   2          0.20         -0.64         1.02 o
  -6   7   2          0.03         -0.31         0.91 o
  -5   7   2          0.03          0.01         0.93 o
  -4   7   2        153.99        147.51         8.71 o
  -3   7   2        208.90        210.49         4.45 o
  -2   7   2         82.50         83.32         2.70 o
  -1   7   2         26.79         29.45         5.05 o
   0   7   2          0.14         -0.16         0.73 o
   1   7   2        199.97        185.53         9.00 o
   2   7   2        204.52        203.46         4.40 o
   3   7   2         76.44         80.81         2.73 o
   4   7   2          5.94          4.19         0.94 o
   5   7   2        173.77        174.13         5.47 o
   6   7   2          9.92         10.05         1.77 o
   7   7   2          0.01         -1.26         1.26 o
  -5   8   2          0.49          0.05         0.99 o
  -4   8   2        100.34        103.49         4.41 o
  -3   8   2        365.59        356.70         6.21 o
  -2   8   2        242.18        227.93         6.12 o
  -1   8   2        138.79        143.88         4.75 o
   0   8   2         57.57         59.32         3.11 o
   1   8   2          0.31          0.40         0.80 o
   2   8   2        265.22        281.63         6.63 o
   3   8   2        210.06        206.41         5.74 o
   4   8   2          1.20          0.16         0.87 o
   5   8   2         31.48         43.46         4.85 o
   6   8   2          1.07          3.17         1.30 o
  -4   9   2          7.38          6.98         2.45 o
  -3   9   2        239.27        225.23        10.21 o
  -2   9   2         32.12         31.66         2.85 o
  -1   9   2        268.97        260.88         6.84 o
   0   9   2         77.54         76.12         3.67 o
   1   9   2         32.93         34.67         2.90 o
   2   9   2         88.17         90.88         4.06 o
   3   9   2        252.76        258.22         6.90 o
   4   9   2          5.97          5.41         1.30 o
  -2  10   2        179.67        175.08         8.40 o
  -1  10   2         19.91         19.68         2.46 o
   0  10   2         88.96         95.56         4.44 o
   1  10   2        101.18        108.31         4.76 o
   2  10   2         79.23         82.69         4.21 o
   3  10   2          1.89         -0.10         1.62 o
  -1 -10   3        104.18        120.42         7.35 o
  -4  -9   3        321.92        362.26         8.63 o
  -3  -9   3         26.76         26.74         5.17 o
  -2  -9   3         14.44         17.48         2.22 o
  -1  -9   3          1.70         -0.03         0.94 o
   0  -9   3         24.49         23.73         4.26 o
   1  -9   3        162.55        167.20         5.70 o
   2  -9   3        113.03        109.61         3.81 o
   3  -9   3         52.01         50.47         5.32 o
  -5  -8   3          0.41          2.29         1.46 o
  -4  -8   3        201.28        213.91         7.57 o
  -3  -8   3        250.77        261.27         6.72 o
  -2  -8   3         75.68         73.83         3.54 o
  -1  -8   3          3.75          2.12         1.06 o
   0  -8   3         46.63         46.59         2.51 o
   1  -8   3         28.11         26.43         2.10 o
   2  -8   3        311.80        309.38         6.10 o
   3  -8   3        169.28        167.61         4.55 o
   4  -8   3        174.40        183.57         6.31 o
  -5  -7   3         82.71         71.28         4.95 o
  -4  -7   3         71.64         56.15         3.08 o
  -3  -7   3        339.87        340.26         7.16 o
  -2  -7   3          8.16          6.82         1.04 o
  -1  -7   3         36.31         37.16         2.10 o
   0  -7   3        185.59        183.03         4.18 o
   1  -7   3        160.20        165.33         4.04 o
   2  -7   3         51.02         46.91         2.48 o
   3  -7   3        164.33        153.77         4.10 o
   4  -7   3          1.06          1.99         1.13 o
   5  -7   3        185.24        186.91         6.43 o
  -7  -6   3         71.12         76.09         5.77 o
  -6  -6   3         20.49         27.67         3.76 o
  -5  -6   3         62.37         65.19         3.14 o
  -4  -6   3        202.10        213.16         5.36 o
  -3  -6   3        392.80        373.57         5.72 o
  -2  -6   3          1.33          1.35         0.74 o
  -1  -6   3          0.03          0.65         0.60 o
   0  -6   3         51.70         46.90         2.01 o
   1  -6   3        257.73        233.72         4.46 o
   2  -6   3        145.85        136.17         3.54 o
   3  -6   3        227.94        222.48         7.03 o
   4  -6   3          5.75          5.38         1.33 o
   5  -6   3        156.48        152.44        11.96 o
   6  -6   3          2.25          2.22         1.15 o
  -7  -5   3         91.25         97.59         6.35 o
  -6  -5   3        127.93        124.62         4.50 o
  -5  -5   3        445.72        447.31         6.57 o
  -4  -5   3         35.35         41.18         1.70 o
  -3  -5   3          7.20          5.58         0.73 o
  -2  -5   3        476.01        435.77         5.62 o
  -1  -5   3         89.45         82.59         2.37 o
   0  -5   3        241.86        240.88         4.10 o
   1  -5   3        793.08        796.95         9.50 o
   2  -5   3        399.77        408.65         7.20 o
   3  -5   3          3.61          2.75         0.79 o
   4  -5   3        240.69        239.80         6.75 o
   5  -5   3        149.68        155.97         7.49 o
   6  -5   3        132.34        135.53         5.30 o
  -7  -4   3          4.01          5.64         1.97 o
  -6  -4   3         44.28         43.58         2.33 o
  -5  -4   3         32.99         26.72         1.77 o
  -4  -4   3       1155.61       1177.16         8.74 o
  -3  -4   3        611.97        613.80         5.61 o
  -2  -4   3        321.93        299.70         3.52 o
  -1  -4   3          2.56          1.50         0.64 o
   0  -4   3         56.53         62.07         1.92 o
   1  -4   3         18.99         18.84         1.28 o
   2  -4   3       2800.95       2700.71        25.19 o
   3  -4   3         84.29         90.82         4.40 o
   4  -4   3         20.19         22.40         2.17 o
   5  -4   3        162.94        156.41         7.25 o
   6  -4   3        427.60        444.08         9.31 o
   7  -4   3          7.48          5.39         2.36 o
  -8  -3   3         47.34         48.42         5.44 o
  -7  -3   3        103.33         97.15         4.23 o
  -6  -3   3         34.21         32.28         2.08 o
  -5  -3   3        116.21        113.17         3.04 o
  -4  -3   3        119.68        107.96         2.22 o
  -3  -3   3        976.49        947.38         6.86 o
  -2  -3   3        163.97        189.78         2.59 o
  -1  -3   3        261.20        260.01         2.84 o
   0  -3   3       1395.50       1391.46         7.66 o
   1  -3   3          2.06          3.22         0.60 o
   2  -3   3        364.55        352.91         3.25 o
   3  -3   3       1228.57       1219.51         7.85 o
   4  -3   3        103.87        109.71         6.67 o
   5  -3   3          0.64          0.29         0.77 o
   6  -3   3          0.51         -0.59         0.85 o
   7  -3   3         74.79         74.79         5.15 o
  -8  -2   3          0.03         -1.18         1.18 o
  -7  -2   3        169.06        173.00         6.18 o
  -6  -2   3        404.29        418.46         6.38 o
  -5  -2   3         21.49         19.04         1.47 o
  -4  -2   3        153.98        158.45         2.65 o
  -3  -2   3        469.34        484.22         4.60 o
  -2  -2   3         78.63         59.92         1.34 o
  -1  -2   3         50.57         52.74         1.15 o
   0  -2   3         55.02         48.83         1.02 o
   1  -2   3         26.61         17.62         0.65 o
   2  -2   3         99.23         98.81         1.68 o
   3  -2   3       2415.45       2411.34        12.34 o
   4  -2   3        261.38        258.15         4.12 o
   5  -2   3        410.97        396.72         5.72 o
   6  -2   3          3.54          4.86         0.94 o
   7  -2   3          8.30          8.19         1.50 o
   8  -2   3          1.11          2.17         1.17 o
  -8  -1   3          0.37          1.10         1.40 o
  -7  -1   3         19.51         16.52         4.35 o
  -6  -1   3         65.03         59.13         3.95 o
  -5  -1   3          0.84          0.50         0.54 o
  -4  -1   3         90.01         79.54         2.05 o
  -3  -1   3        529.06        515.61         4.26 o
  -2  -1   3       2744.48       2810.36        12.90 o
  -1  -1   3        326.46        316.35         2.59 o
   0  -1   3          2.86          2.02         0.35 o
   1  -1   3       5871.58       6216.09        44.66 o
   2  -1   3        565.75        564.44         6.24 o
   3  -1   3       1298.08       1333.79         8.53 o
   4  -1   3        717.24        699.80         8.54 o
   5  -1   3          4.57          6.30         0.94 o
   6  -1   3          2.73          3.04         0.80 o
   7  -1   3         16.96         19.13         1.74 o
   8  -1   3          9.50         12.04         1.44 o
  -8   0   3         17.46         15.85         3.16 o
  -7   0   3        138.91        127.01         4.78 o
  -6   0   3        324.90        306.48         5.32 o
  -5   0   3         25.89         24.22         1.58 o
  -4   0   3        456.15        454.03         4.13 o
  -3   0   3        354.24        337.02         3.21 o
  -2   0   3         82.39         85.67         1.37 o
  -1   0   3       2453.08       2633.80        13.85 o
   0   0   3       3274.73       3327.65        14.14 o
   1   0   3       1390.09       1466.76         7.29 o
   2   0   3       1197.68       1275.99         7.00 o
   3   0   3       1583.18       1680.51         9.01 o
   4   0   3        369.32        314.31         4.41 o
   5   0   3          0.80          0.68         0.56 o
   6   0   3         67.04         68.41         2.54 o
   7   0   3         16.53         14.73         3.03 o
   8   0   3          5.76          4.29         1.02 o
  -8   1   3         36.38         39.41         3.53 o
  -7   1   3          9.68         12.22         1.44 o
  -6   1   3        344.12        326.22         5.55 o
  -5   1   3        511.62        500.57         6.33 o
  -4   1   3        163.46        159.75         3.11 o
  -3   1   3         84.69         78.78         1.49 o
  -2   1   3        466.08        457.14         3.47 o
  -1   1   3       2205.58       2284.11        19.19 o
   0   1   3         12.57         12.55         0.54 o
   1   1   3        549.64        578.18         3.72 o
   2   1   3       3279.64       3368.22        33.50 o
   3   1   3         22.72         22.08         0.96 o
   4   1   3        373.72        362.21         3.55 o
   5   1   3        229.43        214.33         4.05 o
   6   1   3        168.60        156.33         4.04 o
   7   1   3         45.18         42.98         2.42 o
   8   1   3         85.29         81.49         5.30 o
  -8   2   3         30.06         34.29         3.25 o
  -7   2   3        238.34        230.37         7.35 o
  -6   2   3          1.72          1.21         0.73 o
  -5   2   3        149.67        150.02         3.41 o
  -4   2   3        241.95        243.17         3.98 o
  -3   2   3       2581.70       2615.22        12.90 o
  -2   2   3       1463.71       1498.14         8.66 o
  -1   2   3        359.88        364.34         3.27 o
   0   2   3       1903.62       2035.87         9.51 o
   1   2   3        290.84        303.24         2.41 o
   2   2   3       3669.48       4075.66        17.58 o
   3   2   3       2826.84       2660.96        12.90 o
   4   2   3        374.50        358.73         3.69 o
   5   2   3        131.64        119.28         2.94 o
   6   2   3         44.35         53.04         2.96 o
   7   2   3         49.05         45.33         3.21 o
   8   2   3          9.96         11.37         1.90 o
  -8   3   3         35.91         46.19         4.94 o
  -7   3   3         67.55         70.68         3.40 o
  -6   3   3        381.71        375.26         6.15 o
  -5   3   3         16.32         19.16         1.55 o
  -4   3   3        234.27        217.48         3.90 o
  -3   3   3        130.36        137.35         2.26 o
  -2   3   3       2407.01       2442.25        13.19 o
  -1   3   3        321.78        348.16         3.24 o
   0   3   3        292.31        310.06         3.11 o
   1   3   3       1466.05       1466.50         9.54 o
   2   3   3          7.12         10.49         0.87 o
   3   3   3        534.94        575.20         4.56 o
   4   3   3       1995.44       2044.98        11.43 o
   5   3   3         16.33         12.17         1.66 o
   6   3   3          0.67          0.20         1.00 o
   7   3   3         52.57         51.94         3.51 o
   8   3   3         15.66         13.56         2.03 o
  -7   4   3          0.08         -0.74         0.74 o
  -6   4   3        612.80        627.70         8.39 o
  -5   4   3        426.42        402.53         6.09 o
  -4   4   3          5.66          8.11         1.71 o
  -3   4   3         62.79         74.19         1.80 o
  -2   4   3          3.13          3.27         0.66 o
  -1   4   3         10.10          5.46         0.61 o
   0   4   3          4.06          2.52         0.42 o
   1   4   3        226.85        215.61         3.31 o
   2   4   3         32.42         25.35         1.42 o
   3   4   3        753.66        726.13         7.05 o
   4   4   3        631.28        641.70         6.92 o
   5   4   3         46.33         47.47         2.86 o
   6   4   3         49.11         48.49         3.13 o
   7   4   3         13.31         11.51         2.90 o
   8   4   3          2.86          5.80         1.45 o
  -7   5   3          9.46         11.55         1.95 o
  -6   5   3        160.77        165.71         5.47 o
  -5   5   3        177.87        181.81         5.66 o
  -4   5   3          2.78          4.15         0.87 o
  -3   5   3        164.91        155.82         3.89 o
  -2   5   3       1021.56        986.84         9.47 o
  -1   5   3        620.08        604.51         5.18 o
   0   5   3        359.11        354.56         4.04 o
   1   5   3        238.88        247.27         3.85 o
   2   5   3        179.49        168.85         6.24 o
   3   5   3        670.26        666.17         7.19 o
   4   5   3        275.23        272.25         4.62 o
   5   5   3        485.33        477.59         8.54 o
   6   5   3          2.98          4.79         1.31 o
   7   5   3         27.71         26.26         2.69 o
  -7   6   3          5.07          2.15         1.80 o
  -6   6   3         21.13         20.25         2.57 o
  -5   6   3        866.02        864.46        12.89 o
  -4   6   3         74.52         78.52         4.74 o
  -3   6   3        151.06        140.63         3.33 o
  -2   6   3         68.38         65.60         1.85 o
  -1   6   3        919.20        907.22         7.28 o
   0   6   3         12.46         11.65         1.08 o
   1   6   3        267.06        260.66         6.46 o
   2   6   3        383.43        377.61         5.40 o
   3   6   3        778.65        779.65         8.34 o
   4   6   3         27.05         26.63         1.83 o
   5   6   3        481.96        492.49         9.05 o
   6   6   3          7.84         11.12         1.78 o
   7   6   3         99.56        106.39         4.72 o
  -6   7   3          2.03          3.52         1.92 o
  -5   7   3        101.44        104.66         4.40 o
  -4   7   3        838.87        852.03        12.54 o
  -3   7   3        172.16        167.53         3.90 o
  -2   7   3        109.00        102.92         3.53 o
  -1   7   3        260.35        266.85         5.97 o
   0   7   3        216.45        209.42         5.21 o
   1   7   3          5.85          6.96         0.97 o
   2   7   3        168.62        170.95         3.82 o
   3   7   3        212.40        211.77         4.43 o
   4   7   3        451.48        468.39         6.92 o
   5   7   3          0.14          1.65         1.21 o
   6   7   3         97.15        101.03        10.10 o
  -5   8   3          4.87          5.10         1.43 o
  -4   8   3         91.87         91.30         4.16 o
  -3   8   3         94.43         91.44         3.84 o
  -2   8   3        341.98        344.87         7.39 o
  -1   8   3         72.02         63.62         4.17 o
   0   8   3        138.73        133.10         4.51 o
   1   8   3          0.56          1.00         0.80 o
   2   8   3         65.89         63.93         3.22 o
   3   8   3         20.86         20.24         2.24 o
   4   8   3        482.81        492.36         7.51 o
   5   8   3         75.59         69.99         3.67 o
   6   8   3          1.09         -1.26         1.26 o
  -4   9   3         93.56        101.46         6.80 o
  -3   9   3          0.89          3.06         1.12 o
  -2   9   3          9.97         10.61         2.10 o
  -1   9   3         50.57         50.00         3.40 o
   0   9   3          0.90         -0.78         1.45 o
   1   9   3          2.33          2.47         1.30 o
   2   9   3          4.19          6.37         1.46 o
   3   9   3          5.84          2.74         1.20 o
   4   9   3        333.73        349.32        21.14 o
  -2  10   3          0.36          0.26         1.45 o
  -1  10   3         40.21         43.70         3.42 o
   0  10   3         12.76          9.87         3.13 o
   1  10   3         55.11         55.02         7.24 o
   2  10   3          7.87          8.33         2.17 o
   3  10   3          0.09          1.06         0.98 o
  -3  -9   4         51.92         57.83         3.77 o
  -2  -9   4        142.26        144.08         5.29 o
  -1  -9   4         78.93         82.18         7.04 o
   0  -9   4          2.18          2.38         1.05 o
   1  -9   4         35.90         40.02         2.66 o
   2  -9   4          6.01          4.21         1.61 o
   3  -9   4        132.89        155.35         8.39 o
  -4  -8   4         38.24         35.57         4.12 o
  -3  -8   4        114.32        113.80        12.38 o
  -2  -8   4        311.91        333.85        11.60 o
  -1  -8   4          1.76          1.94         1.00 o
   0  -8   4         45.48         45.95         2.60 o
   1  -8   4         44.99         51.04         2.75 o
   2  -8   4        100.73         93.13         3.40 o
   3  -8   4        312.89        296.83         6.76 o
   4  -8   4         30.27         34.94         3.34 o
  -4  -7   4          6.74          9.88         1.47 o
  -3  -7   4         23.96         28.78         2.51 o
  -2  -7   4        691.22        667.94         8.47 o
  -1  -7   4        136.06        125.97         4.55 o
   0  -7   4         49.32         50.99         2.44 o
   1  -7   4        143.46        140.29         3.85 o
   2  -7   4          7.13          7.18         1.17 o
   3  -7   4         14.24         13.38         1.53 o
   4  -7   4        715.16        681.53        12.24 o
   5  -7   4          0.05          1.71         1.17 o
  -4  -6   4         36.15         29.91         3.38 o
  -3  -6   4          6.21          8.18         1.11 o
  -2  -6   4          1.45          2.15         0.74 o
  -1  -6   4        733.62        710.62         8.10 o
   0  -6   4         39.44         36.08         2.04 o
   1  -6   4         88.54         90.08         2.88 o
   2  -6   4        240.44        224.69         4.66 o
   3  -6   4         13.48         11.60         1.36 o
   4  -6   4        342.03        330.19         7.85 o
   5  -6   4        123.74        126.43         5.18 o
   6  -6   4         41.28         40.96         5.16 o
  -7  -5   4          1.27          2.78         1.85 o
  -6  -5   4          0.26         -0.74         1.24 o
  -5  -5   4        162.42        155.49         4.85 o
  -4  -5   4        251.94        246.28         3.94 o
  -3  -5   4        223.25        218.84         4.28 o
  -2  -5   4         99.64         96.46         2.69 o
  -1  -5   4        380.69        348.78         5.11 o
   0  -5   4         28.74         26.62         1.65 o
   1  -5   4        303.17        288.89         5.24 o
   2  -5   4         51.14         47.89         2.08 o
   3  -5   4        191.33        188.20         4.11 o
   4  -5   4         64.31         57.74         6.81 o
   5  -5   4        201.86        192.24         6.01 o
   6  -5   4          7.87          8.84         1.75 o
  -7  -4   4         13.52         12.58         2.85 o
  -6  -4   4         19.02         19.24         2.19 o
  -5  -4   4         11.08         13.46         1.84 o
  -4  -4   4        182.21        179.20         3.16 o
  -3  -4   4         91.39         87.87         2.09 o
  -2  -4   4         42.92         39.90         1.34 o
  -1  -4   4        454.90        434.68         4.66 o
   0  -4   4        871.00        861.51        10.39 o
   1  -4   4         39.34         38.02         1.65 o
   2  -4   4          1.87          3.32         0.70 o
   3  -4   4        577.29        549.96         6.68 o
   4  -4   4        110.28        112.86         5.92 o
   5  -4   4        121.78        113.27         4.40 o
   6  -4   4        193.62        184.23         6.00 o
   7  -4   4         27.60         26.30         2.89 o
  -8  -3   4          9.43         12.56         2.46 o
  -7  -3   4          2.60          4.19         1.88 o
  -6  -3   4         15.29         17.90         2.13 o
  -5  -3   4        158.09        154.67         4.97 o
  -4  -3   4        151.44        151.09         2.75 o
  -3  -3   4          8.19          7.81         0.75 o
  -2  -3   4       1322.86       1334.98         8.37 o
  -1  -3   4          7.75         10.50         0.71 o
   0  -3   4        431.15        407.78         3.55 o
   1  -3   4          0.03          0.83         0.46 o
   2  -3   4        249.70        263.40         4.02 o
   3  -3   4        240.75        233.88         3.92 o
   4  -3   4        383.02        367.15         9.64 o
   5  -3   4        374.06        356.16         9.45 o
   6  -3   4          0.75          1.93         0.94 o
   7  -3   4          3.56          5.65         1.93 o
  -8  -2   4         11.95         14.32         5.72 o
  -7  -2   4         25.52         28.88         2.79 o
  -6  -2   4         28.25         31.23         2.68 o
  -5  -2   4         10.82         13.07         1.28 o
  -4  -2   4        333.60        325.57         3.87 o
  -3  -2   4       2456.15       2509.53        13.01 o
  -2  -2   4       2006.42       1960.02        10.39 o
  -1  -2   4        149.89        137.55         1.96 o
   0  -2   4        574.32        591.24         4.88 o
   1  -2   4        588.77        555.07         4.19 o
   2  -2   4        182.04        188.36         2.42 o
   3  -2   4         57.34         54.06         2.38 o
   4  -2   4        427.63        413.76         9.85 o
   5  -2   4        227.34        226.07         4.38 o
   6  -2   4         11.41         10.55         1.63 o
   7  -2   4         36.42         40.21         3.16 o
   8  -2   4         40.44         46.12         5.26 o
  -8  -1   4         25.24         28.53         3.04 o
  -7  -1   4        208.52        204.20         7.00 o
  -6  -1   4         18.23         18.54         2.19 o
  -5  -1   4       1005.28       1002.48         9.46 o
  -4  -1   4         16.10         16.34         1.17 o
  -3  -1   4          5.22          3.76         1.11 o
  -2  -1   4         25.58         28.69         0.91 o
  -1  -1   4       3298.06       3260.46        16.32 o
   0  -1   4          1.15         -0.51         0.51 o
   1  -1   4          2.53          2.43         0.43 o
   2  -1   4        332.88        294.88         4.14 o
   3  -1   4         52.36         45.91         1.46 o
   4  -1   4        635.06        635.69        10.11 o
   5  -1   4       1037.78       1038.29         9.92 o
   6  -1   4         24.26         18.86         2.59 o
   7  -1   4         10.83         12.77         1.43 o
   8  -1   4         25.41         29.46         2.94 o
  -8   0   4         30.50         25.58         2.92 o
  -7   0   4          0.31          0.60         0.91 o
  -6   0   4        253.37        247.18         6.45 o
  -5   0   4        357.81        342.81         6.66 o
  -4   0   4        938.85        952.99        11.86 o
  -3   0   4        592.69        580.97         5.13 o
  -2   0   4        717.65        708.66         4.66 o
  -1   0   4        143.63        160.86         2.50 o
   0   0   4       4984.73       5201.04        21.48 o
   1   0   4         53.72         50.99         1.12 o
   2   0   4        639.28        655.66         4.75 o
   3   0   4        364.57        331.67         3.40 o
   4   0   4         43.65         43.19         1.69 o
   5   0   4        185.15        187.13         3.84 o
   6   0   4        671.41        661.97         8.23 o
   7   0   4         65.12         63.26         2.70 o
   8   0   4          6.14          5.43         2.72 o
  -8   1   4         45.59         40.07         3.50 o
  -7   1   4         20.53         20.84         2.43 o
  -6   1   4        153.75        147.92         7.33 o
  -5   1   4          8.68         12.01         1.18 o
  -4   1   4       1015.64        998.00         6.92 o
  -3   1   4        971.06        966.56         8.54 o
  -2   1   4         31.14         39.42         1.00 o
  -1   1   4       1872.87       1974.01         9.55 o
   0   1   4        850.93        852.75         4.98 o
   1   1   4        314.87        340.52         3.33 o
   2   1   4        814.62        913.49         6.27 o
   3   1   4          6.42          8.02         0.65 o
   4   1   4        114.80        108.15         1.97 o
   5   1   4         60.10         56.70         4.99 o
   6   1   4        183.18        168.30         3.97 o
   7   1   4          6.76          9.09         1.50 o
   8   1   4         46.07         47.50         3.56 o
  -8   2   4          1.85          1.65         2.56 o
  -7   2   4          8.69          9.39         2.38 o
  -6   2   4          2.32          0.66         0.85 o
  -5   2   4         27.29         28.42         1.86 o
  -4   2   4       1104.03       1087.03         9.23 o
  -3   2   4          8.91          8.74         0.69 o
  -2   2   4         17.45         18.48         0.82 o
  -1   2   4         65.27         71.16         1.37 o
   0   2   4       1754.86       1826.82        18.87 o
   1   2   4         23.59         18.29         0.72 o
   2   2   4        173.34        185.19         2.18 o
   3   2   4          0.01          0.09         0.29 o
   4   2   4        240.73        251.20         3.34 o
   5   2   4         73.78         68.01         2.25 o
   6   2   4        425.27        424.67         8.16 o
   7   2   4        100.70        100.79         4.25 o
   8   2   4         70.81         69.96         4.02 o
  -8   3   4          4.34          3.53         1.53 o
  -7   3   4         54.65         58.81         3.78 o
  -6   3   4        103.34         98.89         7.57 o
  -5   3   4          6.59          6.23         1.14 o
  -4   3   4         66.41         60.61         2.05 o
  -3   3   4       2213.46       2354.55        12.60 o
  -2   3   4       1451.74       1486.40         9.11 o
  -1   3   4         49.95         42.29         1.34 o
   0   3   4        127.25        137.98         1.88 o
   1   3   4        283.67        290.25         3.65 o
   2   3   4        134.60        160.98         2.88 o
   3   3   4       1246.74       1253.08         8.90 o
   4   3   4        483.33        487.80         8.70 o
   5   3   4       1015.33        976.18        12.22 o
   6   3   4         18.42         16.80         2.03 o
   7   3   4        165.92        162.83         5.57 o
   8   3   4         30.47         25.72         2.80 o
  -8   4   4        142.29        141.68         7.51 o
  -7   4   4         46.19         48.39         4.60 o
  -6   4   4         33.01         32.92         2.19 o
  -5   4   4        684.42        676.14         9.79 o
  -4   4   4          0.05          0.22         0.55 o
  -3   4   4        781.84        793.23         7.89 o
  -2   4   4       2616.91       2643.91        13.80 o
  -1   4   4        535.89        547.52         4.70 o
   0   4   4        430.90        425.32         5.51 o
   1   4   4       2149.00       2206.76        17.87 o
   2   4   4          5.99          5.84         0.83 o
   3   4   4         20.44         19.64         1.33 o
   4   4   4        632.12        636.48         7.04 o
   5   4   4        491.65        492.72         8.53 o
   6   4   4        121.36        120.47         4.48 o
   7   4   4         32.89         30.35         2.96 o
  -7   5   4         27.94         29.18         4.33 o
  -6   5   4        120.91        125.05         3.81 o
  -5   5   4          6.75          6.95         1.10 o
  -4   5   4       1433.01       1482.47        12.50 o
  -3   5   4          6.20          3.62         0.65 o
  -2   5   4          7.31          9.41         0.84 o
  -1   5   4        571.84        577.09         5.22 o
   0   5   4        179.94        169.48         2.79 o
   1   5   4        232.65        225.71         4.99 o
   2   5   4        838.30        841.87         8.03 o
   3   5   4         17.25         18.25         1.42 o
   4   5   4        158.41        148.23         4.96 o
   5   5   4         15.23         12.81         1.78 o
   6   5   4        217.28        232.22         8.02 o
   7   5   4         12.77         16.68         4.61 o
  -6   6   4         17.86         13.37         2.98 o
  -5   6   4          3.05          2.93         1.15 o
  -4   6   4        106.13         97.96         3.77 o
  -3   6   4        364.41        352.20         4.65 o
  -2   6   4        131.36        124.45         2.60 o
  -1   6   4          6.75          9.10         0.83 o
   0   6   4         18.70         17.70         1.41 o
   1   6   4        147.67        142.28         3.21 o
   2   6   4        192.22        175.25         4.46 o
   3   6   4          3.01          3.73         0.84 o
   4   6   4         44.39         44.09         2.17 o
   5   6   4         58.17         53.18         3.13 o
   6   6   4        217.77        212.53         6.37 o
   7   6   4         26.22         29.85         3.06 o
  -6   7   4          1.25          3.57         1.64 o
  -5   7   4          0.17          3.10         1.04 o
  -4   7   4        128.48        123.84         4.58 o
  -3   7   4        318.40        320.84         6.90 o
  -2   7   4        246.39        237.17         5.71 o
  -1   7   4         11.32         11.08         1.57 o
   0   7   4          1.42          0.84         0.97 o
   1   7   4         45.87         42.88         2.07 o
   2   7   4        767.90        768.59         8.61 o
   3   7   4         44.95         47.84         2.33 o
   4   7   4         26.15         26.08         1.95 o
   5   7   4         45.60         44.99         3.25 o
   6   7   4         78.72         82.44         5.21 o
  -5   8   4          0.62         -0.40         0.92 o
  -4   8   4          0.08          0.35         1.33 o
  -3   8   4        655.45        650.56        10.53 o
  -2   8   4        177.26        172.98         5.23 o
  -1   8   4         91.93        100.35         6.08 o
   0   8   4        102.89         99.53         4.94 o
   1   8   4         17.04         15.44         1.90 o
   2   8   4        232.04        236.96         8.29 o
   3   8   4        754.03        759.55         9.32 o
   4   8   4         32.98         35.95         2.38 o
   5   8   4        112.26        112.34         4.66 o
   6   8   4          3.21          2.96         1.98 o
  -4   9   4          7.77          9.92         2.60 o
  -3   9   4         23.07         24.82         2.55 o
  -2   9   4        230.85        233.83         6.51 o
  -1   9   4          7.72         11.12         1.76 o
   0   9   4        175.98        174.09         5.56 o
   1   9   4        181.00        179.53         5.68 o
   2   9   4          6.31          6.50         1.49 o
   3   9   4         16.42         14.96         2.80 o
   4   9   4        134.13        137.08         5.15 o
  -2  10   4         82.68         92.08         4.33 o
  -1  10   4        198.68        202.59         6.45 o
   0  10   4         50.73         49.51         5.25 o
   1  10   4         20.84         17.16         2.30 o
   2  10   4        131.98        126.57         5.16 o
   3  10   4         59.17         62.55         4.04 o
  -2  -9   5          0.11          4.29         1.60 o
  -1  -9   5          6.38          4.41         1.31 o
   0  -9   5          7.35          8.09         1.65 o
   1  -9   5        140.87        144.74         4.48 o
   2  -9   5         27.15         27.90         2.36 o
  -4  -8   5         20.33         14.54         2.67 o
  -3  -8   5        195.66        184.51         8.42 o
  -2  -8   5         92.89         94.11         4.05 o
  -1  -8   5        126.02        134.05         4.02 o
   0  -8   5          2.09          3.84         0.92 o
   1  -8   5         28.56         32.08         2.49 o
   2  -8   5          0.65          3.16         1.65 o
   3  -8   5         40.67         38.89         3.82 o
  -4  -7   5         27.75         22.78         3.31 o
  -3  -7   5        231.81        220.88         9.15 o
  -2  -7   5        222.05        215.76         4.78 o
  -1  -7   5         59.56         55.79         2.54 o
   0  -7   5          1.04          1.56         0.77 o
   1  -7   5        107.16         98.60         3.27 o
   2  -7   5         51.89         50.82         2.68 o
   3  -7   5         16.62         17.20         1.74 o
   4  -7   5         37.69         32.98         3.20 o
  -4  -6   5        174.50        176.80         5.31 o
  -3  -6   5        236.91        239.12         4.81 o
  -2  -6   5        332.24        323.76         5.51 o
  -1  -6   5         63.62         61.60         2.73 o
   0  -6   5        142.39        132.53         4.82 o
   1  -6   5          4.69          5.18         0.98 o
   2  -6   5          6.83          6.20         1.39 o
   3  -6   5          2.89          3.55         0.90 o
   4  -6   5          3.34          5.05         1.42 o
   5  -6   5         99.48         92.99         5.76 o
  -7  -5   5         43.74         35.75         4.47 o
  -6  -5   5         24.13         24.82         2.57 o
  -5  -5   5          4.10          3.51         1.08 o
  -4  -5   5        704.98        764.07        11.18 o
  -3  -5   5         44.43         47.25         2.07 o
  -2  -5   5        267.52        251.91         4.50 o
  -1  -5   5       1247.50       1214.07        10.77 o
   0  -5   5        709.95        676.02         7.70 o
   1  -5   5         38.07         35.14         1.97 o
   2  -5   5         53.48         53.03         2.21 o
   3  -5   5          7.59          7.58         1.11 o
   4  -5   5          8.53          6.84         1.43 o
   5  -5   5         17.02         14.91         2.62 o
   6  -5   5        290.08        292.02         8.09 o
  -7  -4   5          6.71          3.97         1.25 o
  -6  -4   5        100.74        103.89         4.31 o
  -5  -4   5         41.48         40.12         2.81 o
  -4  -4   5        249.07        239.93         4.53 o
  -3  -4   5       1129.22       1111.45         8.42 o
  -2  -4   5          6.04          8.97         0.80 o
  -1  -4   5        249.59        224.47         5.14 o
   0  -4   5          2.22          3.07         0.70 o
   1  -4   5        740.99        721.98         7.59 o
   2  -4   5         37.31         35.21         1.85 o
   3  -4   5        240.93        239.98         4.50 o
   4  -4   5        197.33        195.27         5.51 o
   5  -4   5         14.64         14.08         2.42 o
   6  -4   5        136.04        137.28         5.24 o
   7  -4   5        402.69        438.60        14.67 o
  -8  -3   5        152.23        162.66         8.53 o
  -7  -3   5         19.88         16.94         2.23 o
  -6  -3   5        102.61        100.35         4.18 o
  -5  -3   5         27.20         26.54         4.43 o
  -4  -3   5        181.45        180.45         4.59 o
  -3  -3   5       1026.86       1011.79         7.53 o
  -2  -3   5       2838.23       2817.55        14.41 o
  -1  -3   5        298.94        309.27         3.42 o
   0  -3   5          3.69          3.77         0.48 o
   1  -3   5          5.83          8.35         1.23 o
   2  -3   5        467.89        470.16         5.75 o
   3  -3   5         78.27         80.37         2.41 o
   4  -3   5        109.79        100.88        12.77 o
   5  -3   5        229.54        234.53         6.21 o
   6  -3   5         47.11         38.89         3.13 o
   7  -3   5        180.54        193.91         8.62 o
  -8  -2   5        109.86        101.98         6.77 o
  -7  -2   5        145.70        150.05         5.48 o
  -6  -2   5         47.20         45.08         3.63 o
  -5  -2   5        117.78        111.41         4.11 o
  -4  -2   5        602.69        602.07         7.14 o
  -3  -2   5        565.70        537.98         4.87 o
  -2  -2   5        643.33        622.24         4.97 o
  -1  -2   5       1331.37       1367.24         8.03 o
   0  -2   5          0.12          0.34         0.33 o
   1  -2   5          3.31          4.61         0.53 o
   2  -2   5        226.78        243.20         2.97 o
   3  -2   5          0.00         -0.27         0.30 o
   4  -2   5        433.77        428.33         5.61 o
   5  -2   5         86.74         85.80         3.55 o
   6  -2   5        132.42        133.45         4.71 o
   7  -2   5        112.12        109.47         4.65 o
   8  -2   5         28.24         31.12         4.45 o
  -8  -1   5         33.12         36.11         4.71 o
  -7  -1   5        184.59        179.10         6.02 o
  -6  -1   5          2.75          2.25         1.03 o
  -5  -1   5         32.72         32.79         3.37 o
  -4  -1   5         16.17         18.81         1.34 o
  -3  -1   5       1131.90       1151.57         7.47 o
  -2  -1   5       2248.32       2254.72        11.33 o
  -1  -1   5        118.34        115.86         1.66 o
   0  -1   5        230.05        256.53         3.10 o
   1  -1   5         29.13         29.16         0.98 o
   2  -1   5        215.67        201.42         3.25 o
   3  -1   5         49.00         48.26         1.40 o
   4  -1   5        872.86        906.14         8.54 o
   5  -1   5        101.47         99.79         2.89 o
   6  -1   5        384.65        386.26         6.29 o
   7  -1   5         46.93         47.55         3.31 o
   8  -1   5        152.55        169.50         8.44 o
  -8   0   5          1.89          1.45         1.08 o
  -7   0   5        157.95        150.81         5.52 o
  -6   0   5         11.60          7.87         1.69 o
  -5   0   5         44.77         49.03         2.83 o
  -4   0   5        596.07        589.67         6.45 o
  -3   0   5          0.44          1.54         0.37 o
  -2   0   5        930.70        911.27        10.39 o
  -1   0   5       2306.35       2482.24        14.56 o
   0   0   5        554.59        584.07         4.10 o
   1   0   5        369.61        378.26         3.41 o
   2   0   5        764.97        768.41         5.59 o
   3   0   5         32.68         28.84         1.12 o
   4   0   5        222.72        215.19         3.03 o
   5   0   5        392.54        376.74         5.66 o
   6   0   5        601.16        594.00         7.86 o
   7   0   5        211.23        202.13         4.79 o
   8   0   5         12.24         15.64         3.74 o
  -8   1   5         59.44         57.53         4.15 o
  -7   1   5         34.46         33.92         3.19 o
  -6   1   5        359.14        356.68         9.60 o
  -5   1   5        348.24        340.43         7.03 o
  -4   1   5         74.24         70.65         1.69 o
  -3   1   5       3465.74       3371.13        15.99 o
  -2   1   5        150.91        133.57         2.11 o
  -1   1   5       1432.41       1548.84        12.75 o
   0   1   5       6129.71       6402.94        26.25 o
   1   1   5        581.53        579.49         4.94 o
   2   1   5       1030.42       1072.06         6.75 o
   3   1   5       3972.27       4130.25        18.98 o
   4   1   5         50.58         47.25         1.41 o
   5   1   5         27.19         21.74         1.57 o
   6   1   5        130.87        114.63         3.29 o
   7   1   5        428.76        424.15        15.71 o
   8   1   5        119.08        120.71         5.01 o
  -8   2   5        169.08        163.62         8.46 o
  -7   2   5          0.84          0.96         1.12 o
  -6   2   5          0.88          0.98         0.87 o
  -5   2   5        328.69        323.56         9.53 o
  -4   2   5          6.49          6.85         0.92 o
  -3   2   5          0.40          2.00         0.63 o
  -2   2   5       5515.19       5796.67        24.70 o
  -1   2   5        246.28        243.44         2.59 o
   0   2   5         56.91         50.10         1.42 o
   1   2   5        913.93        929.61         6.27 o
   2   2   5         20.02         14.75         0.77 o
   3   2   5         46.33         51.45         1.36 o
   4   2   5        567.56        573.23         5.18 o
   5   2   5          0.24         -0.08         0.67 o
   6   2   5        143.28        135.81         4.64 o
   7   2   5         73.70         67.75         3.62 o
   8   2   5         96.98        101.45         4.64 o
  -7   3   5         47.25         47.25         3.54 o
  -6   3   5          0.74          1.14         1.19 o
  -5   3   5         36.72         37.37         2.69 o
  -4   3   5          0.30          0.61         0.69 o
  -3   3   5          0.13          1.18         0.47 o
  -2   3   5        952.02        959.33         6.66 o
  -1   3   5       1825.78       1811.51         9.85 o
   0   3   5         25.71         26.94         1.19 o
   1   3   5         62.75         74.30         1.38 o
   2   3   5          8.66          7.73         0.51 o
   3   3   5          0.02          0.68         0.81 o
   4   3   5         76.57         72.74         2.43 o
   5   3   5         19.58         16.78         1.90 o
   6   3   5          0.82          1.01         0.74 o
   7   3   5        207.88        204.53         8.97 o
   8   3   5        114.01        127.23         7.76 o
  -7   4   5        113.84        111.43         4.83 o
  -6   4   5          1.11          1.21         1.01 o
  -5   4   5          2.14          2.36         1.09 o
  -4   4   5          0.02          0.64         0.57 o
  -3   4   5        521.73        562.41         5.46 o
  -2   4   5        507.40        483.66         4.74 o
  -1   4   5       1031.25        992.87         6.90 o
   0   4   5         77.59         75.51         1.56 o
   1   4   5        909.18        958.73         8.13 o
   2   4   5          3.98          3.23         0.65 o
   3   4   5        156.85        153.46         3.21 o
   4   4   5       1519.20       1516.18        12.06 o
   5   4   5          8.99         11.25         1.61 o
   6   4   5         22.03         21.19         2.29 o
   7   4   5          7.35          9.75         1.78 o
  -7   5   5        142.43        144.52         8.63 o
  -6   5   5         30.84         31.20         2.95 o
  -5   5   5         86.27         92.47         3.87 o
  -4   5   5          5.11          4.06         0.88 o
  -3   5   5        276.61        280.15         3.97 o
  -2   5   5          3.75          3.15         0.66 o
  -1   5   5       2279.48       2270.43        12.69 o
   0   5   5        731.27        713.85         7.13 o
   1   5   5        614.74        628.05         6.78 o
   2   5   5        361.99        369.55         8.17 o
   3   5   5          5.27          6.25         0.91 o
   4   5   5          0.86         -0.11         0.96 o
   5   5   5        568.24        549.32         9.56 o
   6   5   5          0.31          0.31         0.81 o
   7   5   5        180.03        172.82         6.02 o
  -6   6   5         67.38         61.13         5.55 o
  -5   6   5         11.93         13.06         2.57 o
  -4   6   5        166.70        176.29         4.08 o
  -3   6   5        102.18        106.83         2.59 o
  -2   6   5        154.26        156.87         2.97 o
  -1   6   5          8.64          8.08         1.03 o
   0   6   5        982.96       1007.45         9.71 o
   1   6   5         58.57         54.54         2.07 o
   2   6   5        372.79        374.12         5.59 o
   3   6   5        590.95        582.35         7.37 o
   4   6   5          2.18          1.05         0.63 o
   5   6   5          0.05          0.51         0.79 o
   6   6   5         24.13         27.87         4.08 o
   7   6   5          5.82          3.77         1.30 o
  -6   7   5          0.44         -1.26         1.26 o
  -5   7   5         15.68         14.44         2.67 o
  -4   7   5         77.78         76.38         3.54 o
  -3   7   5         12.53         12.36         1.67 o
  -2   7   5        882.94        880.67        11.37 o
  -1   7   5         77.19         80.04         2.63 o
   0   7   5        193.88        188.93         4.01 o
   1   7   5        322.05        313.20         5.27 o
   2   7   5         58.00         55.31         2.80 o
   3   7   5          5.36          5.76         1.08 o
   4   7   5        288.93        291.61         7.48 o
   5   7   5        115.26        118.74        10.52 o
   6   7   5          5.83          2.88         3.41 o
  -4   8   5         33.19         30.23         4.06 o
  -3   8   5        166.84        159.24         5.03 o
  -2   8   5        204.85        189.87         6.63 o
  -1   8   5        420.71        421.93         8.23 o
   0   8   5         78.73         73.71         3.42 o
   1   8   5          8.92          8.90         1.17 o
   2   8   5         52.48         48.35         2.47 o
   3   8   5          2.57          3.93         0.87 o
   4   8   5         18.49         17.43         1.75 o
   5   8   5        130.26        136.74         5.24 o
   6   8   5         11.11         13.85         3.09 o
  -4   9   5          2.56         -1.52         1.52 o
  -3   9   5         25.05         28.40         2.69 o
  -2   9   5          0.08         -0.26         0.94 o
  -1   9   5        407.66        398.24         8.51 o
   0   9   5         16.22         14.65         2.35 o
   1   9   5         10.93         12.59         2.00 o
   2   9   5          9.15          7.92         2.54 o
   3   9   5         10.34         11.20         2.33 o
   4   9   5         19.32         18.86         2.37 o
   5   9   5         71.37         72.76         5.56 o
  -3  10   5         34.48         38.58         4.68 o
  -2  10   5         14.31          9.32         1.74 o
  -1  10   5        131.03        133.63         5.21 o
   0  10   5         56.32         58.91         3.85 o
   1  10   5         23.68         26.83         2.86 o
   2  10   5          5.26          4.12         1.29 o
   3  10   5          7.68          7.57         2.09 o
   0  -9   6         40.35         47.88         3.54 o
   1  -9   6         18.01         15.51         2.21 o
  -4  -8   6         65.27         72.89         6.03 o
  -3  -8   6          9.74         13.96         2.85 o
  -2  -8   6        346.28        338.96        11.93 o
  -1  -8   6         47.92         48.26         5.08 o
   0  -8   6         59.19         59.56         3.06 o
   1  -8   6         43.80         39.03         2.60 o
   2  -8   6        103.42        102.22         3.72 o
   3  -8   6         24.13         22.78         4.68 o
  -4  -7   6         20.68         25.70         3.57 o
  -3  -7   6        138.43        144.53         5.17 o
  -2  -7   6        274.46        278.53         8.84 o
  -1  -7   6        420.87        422.01         6.94 o
   0  -7   6         22.90         27.18         2.07 o
   1  -7   6         11.05         10.85         1.59 o
   2  -7   6         32.60         32.00         2.46 o
   3  -7   6        119.87        113.70         3.78 o
   4  -7   6         10.81         11.87         1.91 o
  -5  -6   6        143.48        147.97         7.71 o
  -4  -6   6          3.12          3.90         1.30 o
  -3  -6   6         40.85         48.64         3.20 o
  -2  -6   6         15.12         11.54         1.70 o
  -1  -6   6        325.28        334.21         5.78 o
   0  -6   6        887.41        874.02         9.79 o
   1  -6   6        151.76        136.47         3.88 o
   2  -6   6          0.04          0.49         0.68 o
   3  -6   6          4.17          1.26         0.92 o
   4  -6   6         22.22         21.12         2.55 o
   5  -6   6        175.01        170.99         9.72 o
  -6  -5   6         53.99         58.99         5.54 o
  -5  -5   6         26.84         33.13         4.36 o
  -4  -5   6         98.58        102.70         4.06 o
  -3  -5   6          4.96          5.48         1.32 o
  -2  -5   6        363.58        364.31         7.51 o
  -1  -5   6         39.95         42.10         2.07 o
   0  -5   6        467.04        452.55         6.39 o
   1  -5   6        239.90        221.40         6.88 o
   2  -5   6        131.02        130.02         3.48 o
   3  -5   6         20.77         23.91         1.88 o
   4  -5   6         55.65         55.79         3.50 o
   5  -5   6         33.66         32.46         2.99 o
   6  -5   6         51.09         52.51         4.01 o
  -7  -4   6         12.77         11.01         1.88 o
  -6  -4   6         55.98         65.32         3.71 o
  -5  -4   6          0.16         -0.67         0.67 o
  -4  -4   6         81.00         83.11         2.78 o
  -3  -4   6          1.89          2.53         1.06 o
  -2  -4   6          3.76          4.42         1.03 o
  -1  -4   6       1139.88       1127.98         9.92 o
   0  -4   6        456.07        438.05         5.82 o
   1  -4   6        116.92        100.45         5.10 o
   2  -4   6        203.26        189.40         4.88 o
   3  -4   6         80.10         74.10         2.63 o
   4  -4   6          1.09          0.02         0.64 o
   5  -4   6          0.14          0.40         1.91 o
   6  -4   6        313.65        334.40         8.50 o
  -7  -3   6          0.64         -0.53         0.81 o
  -6  -3   6          6.25          8.27         1.55 o
  -5  -3   6         34.03         26.02         2.46 o
  -4  -3   6        166.97        169.95         3.80 o
  -3  -3   6          6.74          7.66         1.10 o
  -2  -3   6         71.26         62.95         1.65 o
  -1  -3   6         43.03         34.90         1.23 o
   0  -3   6        141.82        130.51         4.06 o
   1  -3   6       1120.44       1091.21        15.19 o
   2  -3   6        210.01        209.53         3.90 o
   3  -3   6        179.26        171.88         3.67 o
   4  -3   6        498.32        484.48         8.67 o
   5  -3   6          4.18          3.07         1.01 o
   6  -3   6         20.56         22.32         2.54 o
   7  -3   6         73.69         75.62         5.20 o
  -7  -2   6         75.13         77.18         6.53 o
  -6  -2   6          0.09         -0.85         1.27 o
  -5  -2   6          3.45          3.61         2.55 o
  -4  -2   6        193.05        191.44         4.98 o
  -3  -2   6       1097.77       1107.92        11.55 o
  -2  -2   6          5.24          5.33         1.01 o
  -1  -2   6       3815.56       3852.82        19.76 o
   0  -2   6        203.08        185.91         2.59 o
   1  -2   6         12.74         10.13         0.77 o
   2  -2   6       2209.82       2208.11        18.18 o
   3  -2   6        513.86        498.24         6.14 o
   4  -2   6         35.47         30.67         2.37 o
   5  -2   6       1597.39       1601.90        17.33 o
   6  -2   6          6.38          7.74         2.14 o
   7  -2   6          1.91          4.00         1.25 o
  -7  -1   6         45.26         47.92         3.67 o
  -6  -1   6        195.46        196.85         5.98 o
  -5  -1   6          1.93          0.50         1.06 o
  -4  -1   6        198.05        188.82         3.81 o
  -3  -1   6        148.23        151.42         3.80 o
  -2  -1   6         37.89         39.72         1.64 o
  -1  -1   6          0.56          2.20         0.38 o
   0  -1   6       3623.46       3719.81        17.18 o
   1  -1   6          5.31          6.61         0.62 o
   2  -1   6         11.71          9.99         0.79 o
   3  -1   6        337.36        336.97         3.97 o
   4  -1   6          1.79         -0.01         0.79 o
   5  -1   6         30.60         34.71         1.98 o
   6  -1   6        358.67        357.59         7.70 o
   7  -1   6          2.29          2.66         1.12 o
  -7   0   6          2.21          2.39         1.18 o
  -6   0   6          3.97          2.62         1.18 o
  -5   0   6         19.70         23.09         3.21 o
  -4   0   6        716.12        707.64         7.54 o
  -3   0   6        280.30        285.03         4.36 o
  -2   0   6        135.16        115.70         2.63 o
  -1   0   6        294.85        374.08         4.65 o
   0   0   6        858.32        873.80         5.69 o
   1   0   6        774.38        753.17         5.52 o
   2   0   6          0.64          0.67         0.36 o
   3   0   6        426.91        442.52         4.49 o
   4   0   6         35.88         39.52         1.41 o
   5   0   6        146.09        161.23         3.71 o
   6   0   6        130.93        132.45         3.67 o
   7   0   6         35.46         33.21         2.93 o
  -7   1   6         34.68         29.81         3.07 o
  -6   1   6          0.03         -0.14         1.60 o
  -5   1   6         13.10         13.64         1.83 o
  -4   1   6          0.60         -0.04         0.43 o
  -3   1   6        177.17        177.41         3.41 o
  -2   1   6          2.35          6.88         0.91 o
  -1   1   6         17.03         12.92         1.04 o
   0   1   6       1284.49       1329.63        13.13 o
   1   1   6       1343.64       1302.05         7.83 o
   2   1   6        111.85        119.84         2.08 o
   3   1   6        709.56        711.17         5.83 o
   4   1   6          2.64          2.51         0.49 o
   5   1   6         53.87         59.43         2.22 o
   6   1   6        433.37        419.90         8.25 o
   7   1   6        107.55        116.83         4.64 o
   8   1   6          6.80          8.34         2.25 o
  -7   2   6          0.06          0.16         1.13 o
  -6   2   6          7.38          5.36         1.32 o
  -5   2   6         22.33         18.33         2.12 o
  -4   2   6          7.02          7.66         0.99 o
  -3   2   6       1029.17       1001.16         8.90 o
  -2   2   6         21.72         26.78         0.95 o
  -1   2   6       1345.63       1330.61         7.74 o
   0   2   6         18.56         20.59         0.86 o
   1   2   6       3316.30       3374.68        15.80 o
   2   2   6         10.59         20.50         0.94 o
   3   2   6         72.97         68.57         1.64 o
   4   2   6        356.39        348.62         4.87 o
   5   2   6        147.26        155.49         4.62 o
   6   2   6         27.30         27.68         3.68 o
   7   2   6        367.96        383.72         8.65 o
   8   2   6         19.19         22.28         3.75 o
  -7   3   6         22.44         22.72         5.86 o
  -6   3   6          4.50          5.74         1.69 o
  -5   3   6        254.86        243.86         6.28 o
  -4   3   6          0.05          1.48         0.85 o
  -3   3   6        153.29        148.47         3.18 o
  -2   3   6       1110.82       1108.64         7.47 o
  -1   3   6        184.21        179.28         2.50 o
   0   3   6         19.14         14.19         0.79 o
   1   3   6          9.46          9.52         0.68 o
   2   3   6       1127.18       1120.37         9.00 o
   3   3   6         49.87         53.96         1.88 o
   4   3   6        337.19        318.28         4.83 o
   5   3   6        264.00        254.78         6.17 o
   6   3   6        144.80        158.90         5.27 o
   7   3   6          0.79          3.93         1.27 o
  -7   4   6        137.22        143.42         5.67 o
  -6   4   6         31.87         32.15         3.17 o
  -5   4   6          9.27          6.23         1.37 o
  -4   4   6        104.41        100.19         5.01 o
  -3   4   6         24.99         28.65         1.32 o
  -2   4   6        699.53        667.30         5.82 o
  -1   4   6          0.95          0.89         0.43 o
   0   4   6       1878.97       1897.06        15.85 o
   1   4   6         52.64         44.06         1.66 o
   2   4   6         74.96         69.04         2.17 o
   3   4   6        185.24        185.78         3.62 o
   4   4   6         34.75         28.13         1.73 o
   5   4   6         17.46         17.30         2.00 o
   6   4   6        690.26        681.91        11.30 o
   7   4   6         65.95         60.98         7.41 o
  -7   5   6         99.53        106.73         6.54 o
  -6   5   6         21.74         25.97         2.68 o
  -5   5   6        196.89        176.35         5.53 o
  -4   5   6        237.13        226.17         8.63 o
  -3   5   6         44.87         46.83         1.69 o
  -2   5   6          9.89         12.55         0.99 o
  -1   5   6        112.90        111.99         2.25 o
   0   5   6        250.94        241.46         4.07 o
   1   5   6        720.53        709.52         7.45 o
   2   5   6        168.81        160.42         3.47 o
   3   5   6         27.81         24.04         1.66 o
   4   5   6        193.15        184.58         4.05 o
   5   5   6          0.00          0.05         0.73 o
   6   5   6        149.90        146.48         5.27 o
   7   5   6         92.71         99.03         4.65 o
  -6   6   6         87.82         92.80         6.63 o
  -5   6   6         50.29         56.18         3.52 o
  -4   6   6        172.23        174.07         5.84 o
  -3   6   6        546.52        553.84         6.16 o
  -2   6   6         18.98         19.13         1.52 o
  -1   6   6        151.23        150.11         3.45 o
   0   6   6          0.57          0.15         0.53 o
   1   6   6        290.62        281.94         4.82 o
   2   6   6        122.96        111.15         3.58 o
   3   6   6        134.76        124.55         8.48 o
   4   6   6          1.67          2.20         0.76 o
   5   6   6          5.56          5.94         1.38 o
   6   6   6         42.73         39.45         3.60 o
  -6   7   6         34.04         42.08         5.45 o
  -5   7   6         46.23         53.68         5.51 o
  -3   7   6        205.42        207.49         5.62 o
  -2   7   6        236.30        219.81         4.53 o
  -1   7   6         43.80         39.89         2.28 o
   0   7   6          1.73          1.63         0.69 o
   1   7   6        386.86        387.43         6.02 o
   2   7   6         14.88         16.10         1.55 o
   3   7   6         11.66         14.81         1.53 o
   4   7   6          0.01          0.89         0.66 o
   5   7   6         31.43         40.17         3.24 o
   6   7   6          0.60         -0.86         1.13 o
  -3   8   6         26.75         22.54         3.89 o
  -2   8   6        558.40        562.28         9.74 o
  -1   8   6         11.86         15.82         2.69 o
   0   8   6         56.76         58.23         2.93 o
   1   8   6          6.18          6.53         1.24 o
   2   8   6        211.96        213.67         7.97 o
   3   8   6         28.00         33.30         2.24 o
   4   8   6        125.56        126.74         3.89 o
   5   8   6        101.36        101.28         4.61 o
  -3   9   6         10.57          9.80         1.68 o
  -2   9   6         98.99        108.23         4.40 o
  -1   9   6        344.36        355.07         9.37 o
   0   9   6         64.48         55.42         3.47 o
   1   9   6          0.39          2.24         1.00 o
   2   9   6          1.08          2.62         1.05 o
   3   9   6        126.84        112.55         7.95 o
   4   9   6         43.42         45.49         2.97 o
   5   9   6         58.57         69.40         6.02 o
  -2  10   6         22.30         28.59         2.86 o
  -1  10   6         98.91        103.69         4.61 o
   0  10   6         42.90         48.97         6.43 o
   1  10   6        184.31        178.54        11.34 o
   2  10   6          5.13          5.16         1.35 o
  -2  -8   7        132.41        123.03         6.80 o
  -1  -8   7         41.66         42.60         3.54 o
   0  -8   7        236.63        216.34         6.89 o
   1  -8   7         21.07         23.89         2.15 o
   2  -8   7        168.86        157.32         4.66 o
  -4  -7   7         13.72         12.83         2.01 o
  -3  -7   7          2.67          3.84         1.23 o
  -2  -7   7         17.01         20.23         2.49 o
  -1  -7   7          0.05          1.30         1.12 o
   0  -7   7        213.90        204.83         6.38 o
   1  -7   7        186.20        175.09         4.63 o
   2  -7   7        218.17        214.24         5.22 o
   3  -7   7         41.94         46.03         2.84 o
   4  -7   7         92.29         93.85         6.12 o
  -5  -6   7          1.27          5.01         1.98 o
  -4  -6   7         59.47         71.69         3.73 o
  -3  -6   7          0.18          0.13         1.35 o
  -2  -6   7         36.40         32.88         4.05 o
  -1  -6   7         10.40          9.40         1.60 o
   0  -6   7        224.57        223.15         4.88 o
   1  -6   7        154.81        161.65         5.34 o
   2  -6   7         37.22         39.41         2.61 o
   3  -6   7        457.05        466.27         7.67 o
   4  -6   7        112.61        110.49         4.85 o
   5  -6   7          1.12          3.00         1.37 o
  -6  -5   7         11.38         13.06         3.02 o
  -5  -5   7        210.66        216.22         9.65 o
  -4  -5   7          0.15          0.28         0.80 o
  -3  -5   7        133.58        131.42         8.01 o
  -2  -5   7        118.04        119.06         4.48 o
  -1  -5   7        138.22        116.25         5.64 o
   0  -5   7          7.42          6.62         1.11 o
   1  -5   7       1853.10       1926.48        15.60 o
   2  -5   7         63.32         66.71         2.71 o
   3  -5   7          7.59          6.46         1.09 o
   4  -5   7        314.79        300.03         7.47 o
   5  -5   7         48.71         47.67         3.66 o
  -7  -4   7         18.23         26.19         3.22 o
  -6  -4   7         18.59         28.30         2.87 o
  -5  -4   7         10.40         10.96         1.80 o
  -4  -4   7        203.99        199.37         6.35 o
  -3  -4   7         17.92         18.72         2.08 o
  -2  -4   7         38.16         38.63         2.73 o
  -1  -4   7        109.85        101.32         3.86 o
   0  -4   7         67.27         63.96         2.31 o
   1  -4   7        195.84        183.89         5.35 o
   2  -4   7       1644.41       1642.23        13.66 o
   3  -4   7          0.36          1.18         0.65 o
   4  -4   7          0.32          0.37         0.87 o
   5  -4   7         95.86         95.29         4.27 o
   6  -4   7          0.00         -0.80         1.06 o
  -7  -3   7        104.66        115.49         5.07 o
  -6  -3   7          8.22          6.76         1.55 o
  -5  -3   7          5.24          6.07         1.27 o
  -4  -3   7          0.93         -0.26         0.56 o
  -3  -3   7        128.83        123.76         6.66 o
  -2  -3   7       1050.61       1047.95         9.78 o
  -1  -3   7         36.17         36.07         2.47 o
   0  -3   7        158.58        156.69         4.51 o
   1  -3   7        228.86        209.84         3.94 o
   2  -3   7        249.11        247.70         4.45 o
   3  -3   7        159.43        148.27         3.54 o
   4  -3   7          1.82          1.58         0.88 o
   5  -3   7         39.20         38.98         3.03 o
   6  -3   7         69.92         72.28         3.85 o
   7  -3   7         20.49         24.82         3.80 o
  -7  -2   7        101.62        112.90         4.96 o
  -6  -2   7         98.65         95.08         7.09 o
  -5  -2   7          1.63          0.95         1.05 o
  -4  -2   7          0.68          0.06         0.59 o
  -3  -2   7        229.36        225.21         4.25 o
  -2  -2   7        316.72        293.10         4.68 o
  -1  -2   7         71.67         63.07         2.04 o
   0  -2   7        101.47        101.04         2.01 o
   1  -2   7         85.09         78.97         1.83 o
   2  -2   7        864.42        843.32         8.19 o
   3  -2   7        287.41        266.28         4.55 o
   4  -2   7         12.31         11.45         1.61 o
   5  -2   7          4.26          5.11         1.20 o
   6  -2   7         28.29         33.68         2.91 o
   7  -2   7         21.29         26.12         2.77 o
  -7  -1   7        259.28        268.37         7.76 o
  -6  -1   7         10.31         12.29         1.88 o
  -5  -1   7         67.28         65.81         3.36 o
  -4  -1   7         18.33         14.98         1.41 o
  -3  -1   7          4.62          2.25         0.74 o
  -2  -1   7         48.59         49.80         1.92 o
  -1  -1   7       1083.72       1028.51         9.06 o
   0  -1   7        481.81        458.50         7.24 o
   1  -1   7        422.97        453.87         4.45 o
   2  -1   7        143.02        150.40         2.59 o
   3  -1   7       1155.41       1121.86         8.22 o
   4  -1   7          0.02         -0.33         0.89 o
   5  -1   7        134.77        139.30         4.55 o
   6  -1   7        131.84        132.53         4.71 o
   7  -1   7        283.03        303.25        11.07 o
  -7   0   7         64.27         63.99         4.23 o
  -6   0   7        594.19        599.28        11.08 o
  -5   0   7         21.48         19.62         2.24 o
  -4   0   7        216.54        212.77         4.19 o
  -3   0   7        446.21        417.38         6.42 o
  -2   0   7          1.69          4.19         0.76 o
  -1   0   7        331.75        302.11         4.60 o
   0   0   7        647.73        659.37         4.94 o
   1   0   7        408.62        393.22         3.97 o
   2   0   7        368.43        352.46         3.95 o
   3   0   7          3.58          3.11         0.57 o
   4   0   7        129.26        114.64         2.45 o
   5   0   7          4.09          5.46         0.90 o
   6   0   7        114.00        108.32         3.55 o
   7   0   7        151.89        155.07         9.32 o
  -7   1   7         36.66         37.78         3.98 o
  -6   1   7        129.23        139.80         5.24 o
  -5   1   7         78.56         72.68         3.58 o
  -4   1   7        184.90        182.54         6.43 o
  -3   1   7        168.35        154.76         3.45 o
  -2   1   7        193.72        149.84         3.75 o
  -1   1   7         27.95         38.93         2.21 o
   0   1   7        199.84        191.64         2.38 o
   1   1   7          6.57          7.15         0.66 o
   2   1   7       2131.59       2194.73        12.07 o
   3   1   7          2.42          1.25         0.45 o
   4   1   7         14.58         21.80         1.23 o
   5   1   7        180.53        167.00         4.80 o
   6   1   7         12.05         12.18         1.69 o
   7   1   7          6.29          5.02         1.33 o
   8   1   7        286.18        303.83        11.60 o
  -7   2   7        199.68        207.35         6.81 o
  -6   2   7          9.95          8.81         1.61 o
  -5   2   7         73.10         68.80         3.47 o
  -4   2   7          1.66          1.05         0.62 o
  -3   2   7        163.60        167.34         3.52 o
  -2   2   7         72.80         57.58         2.03 o
  -1   2   7         69.46         68.03         2.14 o
   0   2   7         40.14         37.72         2.11 o
   1   2   7          2.60          4.22         0.54 o
   2   2   7        370.18        357.02         3.86 o
   3   2   7       1317.50       1276.99         8.63 o
   4   2   7          0.12          0.94         0.56 o
   5   2   7          0.51          1.34         0.81 o
   6   2   7         23.00         22.64         2.33 o
   7   2   7          4.59          5.90         2.11 o
  -7   3   7        177.33        179.70         6.41 o
  -6   3   7         30.97         32.73         3.01 o
  -5   3   7         83.93         76.65         3.68 o
  -4   3   7        172.86        163.07         5.93 o
  -3   3   7        317.31        319.62         4.96 o
  -2   3   7        583.78        605.36         6.83 o
  -1   3   7       1083.06       1069.86         7.32 o
   0   3   7        236.09        224.16         2.91 o
   1   3   7        306.48        298.05         3.41 o
   2   3   7         97.83         96.24         2.44 o
   3   3   7        214.92        207.71         3.83 o
   4   3   7         27.30         22.67         1.56 o
   5   3   7        187.33        176.52         5.22 o
   6   3   7          6.04          4.54         1.26 o
   7   3   7          0.35          0.02         1.00 o
  -7   4   7        110.53        104.04         4.85 o
  -6   4   7        273.70        270.90         7.35 o
  -5   4   7          1.07          1.69         0.94 o
  -4   4   7         30.49         28.74         2.45 o
  -3   4   7          2.76          3.54         1.03 o
  -2   4   7          8.30          7.40         0.98 o
  -1   4   7        391.51        376.92         5.88 o
   0   4   7        271.72        259.39         3.27 o
   1   4   7         19.15         21.00         1.37 o
   2   4   7         38.36         42.21         1.80 o
   3   4   7        243.10        238.51         4.30 o
   4   4   7        153.92        148.77         3.54 o
   5   4   7         88.56         85.51         3.68 o
   6   4   7          0.26          0.64         1.79 o
   7   4   7         17.54         19.51         2.56 o
  -7   5   7          0.17          4.55         1.74 o
  -6   5   7        242.36        247.09         7.19 o
  -5   5   7          1.23          2.32         0.99 o
  -4   5   7        169.57        161.38         5.00 o
  -3   5   7        207.90        210.95         4.27 o
  -2   5   7         35.20         34.57         1.85 o
  -1   5   7         33.23         33.86         3.06 o
   0   5   7        534.67        494.07         6.09 o
   1   5   7          3.51          3.42         0.79 o
   2   5   7        281.67        255.30         4.50 o
   3   5   7         18.78         17.67         1.51 o
   4   5   7        236.20        221.85         4.52 o
   5   5   7          1.55          2.71         1.00 o
   6   5   7        117.15        119.19         4.84 o
   7   5   7        202.12        188.26         6.50 o
  -6   6   7         55.29         52.19         3.73 o
  -5   6   7        318.93        324.33        10.84 o
  -4   6   7         22.43         20.87         2.27 o
  -3   6   7         49.59         50.07         2.20 o
  -2   6   7        246.84        241.73         5.83 o
  -1   6   7         48.81         53.21         2.12 o
   0   6   7        295.72        291.48         7.29 o
   1   6   7        823.02        828.18         8.83 o
   2   6   7        473.55        460.77        11.37 o
   3   6   7          6.81          6.39         2.01 o
   4   6   7         32.26         37.22         2.21 o
   5   6   7         40.30         36.99         3.01 o
   6   6   7         30.90         30.17         2.96 o
  -5   7   7         13.64         15.63         3.05 o
  -4   7   7         83.30         76.54         5.26 o
  -3   7   7         45.01         51.92         3.01 o
  -2   7   7         11.04         12.23         1.37 o
  -1   7   7        525.54        522.66         9.68 o
   0   7   7          6.51          4.88         1.52 o
   1   7   7        222.61        208.96         4.47 o
   2   7   7          6.90          8.65         1.52 o
   3   7   7        210.18        208.52         4.72 o
   4   7   7          2.75          3.45         1.11 o
   5   7   7         27.15         34.33         3.83 o
   6   7   7          1.69         -0.54         1.25 o
  -2   8   7         34.66         38.96         2.90 o
  -1   8   7         57.90         55.29         2.49 o
   0   8   7        249.22        239.95         5.41 o
   1   8   7          0.09          0.16         1.18 o
   2   8   7         41.67         42.34         2.41 o
   3   8   7        152.15        147.53         7.11 o
   4   8   7         29.00         28.37         2.23 o
   5   8   7          6.10          6.57         2.08 o
  -3   9   7          2.53         -1.00         1.49 o
  -2   9   7         31.99         29.35         3.99 o
  -1   9   7        114.80        119.87         4.68 o
   0   9   7        337.70        356.83         8.18 o
   1   9   7         16.86         13.42         1.90 o
   2   9   7         97.38         97.75         4.18 o
   3   9   7          7.14          5.98         1.50 o
   4   9   7         51.55         44.83         2.79 o
  -2  10   7          1.68         -0.78         1.44 o
  -1  10   7          5.36          6.23         1.27 o
   0  10   7        207.37        205.93         6.51 o
   1  10   7        135.53        133.55         5.58 o
   2  10   7         10.95         15.21         3.07 o
  -2  -8   8          1.78          1.24         1.71 o
  -1  -8   8        210.45        218.15        10.12 o
   0  -8   8          0.87          0.44         1.57 o
  -4  -7   8         56.02         73.14         8.71 o
  -3  -7   8          2.63          0.69         1.37 o
  -2  -7   8         48.47         39.09         3.43 o
  -1  -7   8        206.99        209.92        13.49 o
   0  -7   8        153.67        163.56         7.47 o
   1  -7   8          8.87          9.28         1.85 o
   2  -7   8         10.19         10.25         1.41 o
   3  -7   8         10.62          8.28         1.54 o
  -5  -6   8         96.30        103.50         6.88 o
  -4  -6   8          0.02          2.06         1.05 o
  -3  -6   8         26.86         25.18         4.44 o
  -2  -6   8         14.19         15.15         2.18 o
  -1  -6   8         52.58         52.42         3.59 o
   0  -6   8        350.89        339.02         8.22 o
   1  -6   8         32.56         31.45         3.00 o
   2  -6   8         12.92         12.66         1.52 o
   3  -6   8         25.66         27.46         2.28 o
   4  -6   8         33.58         42.21         5.70 o
  -6  -5   8         79.04         81.18         6.35 o
  -5  -5   8        289.05        296.71        11.79 o
  -4  -5   8          2.01          3.09         1.11 o
  -3  -5   8         19.76         18.31         3.25 o
  -2  -5   8         31.37         29.79         2.80 o
  -1  -5   8          7.83         10.16         1.69 o
   0  -5   8        512.74        497.05         9.54 o
   1  -5   8        158.59        134.72         6.83 o
   2  -5   8         11.06         10.87         1.39 o
   3  -5   8        176.70        175.24         4.50 o
   4  -5   8         34.04         40.78         5.60 o
   5  -5   8         31.09         33.63         3.12 o
  -6  -4   8         20.51         21.88         2.57 o
  -5  -4   8        396.16        400.16        13.52 o
  -4  -4   8         18.76         20.83         2.31 o
  -3  -4   8         53.22         48.67         3.17 o
  -2  -4   8        275.03        285.37         6.93 o
  -1  -4   8         31.83         34.64         4.39 o
   0  -4   8        118.17        111.42         4.25 o
   1  -4   8        665.27        656.11         8.05 o
   2  -4   8         51.21         55.21         2.49 o
   3  -4   8        191.01        181.47         5.35 o
   4  -4   8          7.61          8.28         1.51 o
   5  -4   8         43.03         44.66         3.37 o
   6  -4   8         20.40         25.49         2.77 o
  -6  -3   8        100.95        105.81        12.37 o
  -5  -3   8         79.84         82.21         3.92 o
  -4  -3   8        564.78        564.19         7.78 o
  -3  -3   8         15.47         17.21         2.21 o
  -2  -3   8         91.28         86.46         3.65 o
  -1  -3   8        687.67        684.32        10.32 o
   0  -3   8        195.34        187.88         5.23 o
   1  -3   8        474.51        465.18         8.10 o
   2  -3   8        269.51        265.09         4.79 o
   3  -3   8         68.92         70.12         2.62 o
   4  -3   8        133.94        121.72         4.47 o
   5  -3   8         18.13         18.75         2.19 o
   6  -3   8         16.72         19.07         3.28 o
  -7  -2   8          0.84          1.13         1.27 o
  -6  -2   8        299.10        305.29         7.99 o
  -5  -2   8         11.78         11.59         1.82 o
  -4  -2   8        229.19        217.37         4.61 o
  -3  -2   8        203.81        194.11         5.41 o
  -2  -2   8         14.67         16.26         1.46 o
  -1  -2   8        188.99        172.14         3.62 o
   0  -2   8       1106.48       1089.09         9.73 o
   1  -2   8         92.58         89.14         3.40 o
   2  -2   8        155.41        149.89         3.43 o
   3  -2   8         64.72         57.66         2.24 o
   4  -2   8        669.09        670.33        10.30 o
   5  -2   8         21.59         20.98         3.79 o
   6  -2   8         49.70         51.06         3.52 o
   7  -2   8         20.53         19.75         3.41 o
  -7  -1   8         87.63         86.99         4.62 o
  -6  -1   8         74.36         74.11         3.95 o
  -5  -1   8        356.23        364.45         8.19 o
  -4  -1   8        269.87        262.06         4.95 o
  -3  -1   8          4.01          3.43         0.83 o
  -2  -1   8          0.55          1.12         0.62 o
  -1  -1   8         15.27         11.98         1.18 o
   0  -1   8        754.07        690.39         7.42 o
   1  -1   8        584.59        599.81         5.50 o
   2  -1   8          0.36          0.79         0.46 o
   3  -1   8         94.03         90.13         2.21 o
   4  -1   8        235.38        232.85         5.60 o
   5  -1   8        192.55        190.23         5.43 o
   6  -1   8         47.94         53.31         3.39 o
   7  -1   8          0.11         -1.40         1.40 o
  -7   0   8          4.25          4.27         1.46 o
  -6   0   8         38.81         37.21         3.29 o
  -5   0   8        482.68        490.53         9.59 o
  -4   0   8         13.46         14.78         1.46 o
  -3   0   8        152.75        136.70         3.43 o
  -2   0   8        266.90        253.37         4.45 o
  -1   0   8         92.83         73.45         2.76 o
   0   0   8        289.60        291.49         4.58 o
   1   0   8       1869.30       1900.86        11.12 o
   2   0   8        321.04        307.27         3.86 o
   3   0   8         42.12         45.88         2.11 o
   4   0   8        110.86        104.21         2.48 o
   5   0   8        137.96        142.44         3.67 o
   6   0   8         46.80         47.36         5.91 o
   7   0   8         28.35         29.03         4.08 o
  -7   1   8          0.18         -0.78         0.96 o
  -6   1   8          0.03          0.08         0.85 o
  -5   1   8        643.69        628.86        10.89 o
  -4   1   8        221.51        215.79         4.43 o
  -3   1   8         29.56         33.57         1.90 o
  -2   1   8        103.44        107.40         2.88 o
  -1   1   8         63.17         47.77         1.89 o
   0   1   8        232.82        226.52         5.57 o
   1   1   8       1372.18       1399.35         8.97 o
   2   1   8       1334.38       1350.92         9.04 o
   3   1   8        100.18        104.19         2.31 o
   4   1   8          0.71          0.34         0.47 o
   5   1   8         55.62         57.27         2.88 o
   6   1   8          0.03          0.90         0.82 o
   7   1   8         65.69         65.30         3.98 o
  -7   2   8          1.75          3.82         1.35 o
  -6   2   8          4.89          7.40         1.63 o
  -5   2   8          1.48          3.81         1.16 o
  -4   2   8        619.79        601.38         7.63 o
  -3   2   8         13.01         17.26         1.47 o
  -2   2   8        245.21        244.64         4.35 o
  -1   2   8        534.71        532.60         6.37 o
   0   2   8        129.40        123.10         3.55 o
   1   2   8        330.72        325.57         4.60 o
   2   2   8        690.79        681.78         5.95 o
   3   2   8         23.40         24.73         1.56 o
   4   2   8         82.51         81.88         2.74 o
   5   2   8         49.57         54.78         2.90 o
   6   2   8        149.45        150.23         5.10 o
   7   2   8          9.63          9.41         2.21 o
  -7   3   8        118.25        125.09         7.73 o
  -6   3   8        197.43        192.42         6.62 o
  -5   3   8         38.74         37.51         3.08 o
  -4   3   8         49.05         49.78         3.14 o
  -3   3   8        837.87        875.39        11.50 o
  -2   3   8         39.18         40.84         1.94 o
  -1   3   8         35.13         36.40         1.73 o
   0   3   8       1702.64       1676.46        12.47 o
   1   3   8        265.25        259.97         4.58 o
   2   3   8        508.88        494.70         8.13 o
   3   3   8        844.04        793.66         8.55 o
   4   3   8        239.66        235.45         4.61 o
   5   3   8          7.15          8.04         1.41 o
   6   3   8         52.32         60.13         5.20 o
   7   3   8          6.18          5.68         1.34 o
  -6   4   8          2.98          4.15         1.30 o
  -5   4   8        221.13        211.24         6.29 o
  -4   4   8        122.91        120.82         4.41 o
  -3   4   8          6.25          4.74         0.90 o
  -2   4   8        670.16        680.46         7.73 o
  -1   4   8        121.01        126.55         3.05 o
   0   4   8        438.07        416.75         5.73 o
   1   4   8       1134.45       1103.15         9.63 o
   2   4   8        114.50         97.87         2.68 o
   3   4   8        431.44        408.72         5.89 o
   4   4   8         13.47         14.92         1.43 o
   5   4   8         92.85         98.00         5.53 o
   6   4   8         11.51         12.35         1.86 o
   7   4   8        152.89        148.83         6.78 o
  -6   5   8         43.68         40.00         5.65 o
  -5   5   8          5.14          6.50         2.09 o
  -4   5   8        412.52        414.66         8.50 o
  -3   5   8          0.01         -0.56         0.56 o
  -2   5   8         27.61         26.99         1.77 o
  -1   5   8          0.89          0.44         0.79 o
   0   5   8          6.97          8.31         1.02 o
   1   5   8        469.53        463.85         6.18 o
   2   5   8        293.14        280.24         5.19 o
   3   5   8         84.12         74.63         2.58 o
   4   5   8         16.72         16.67         1.83 o
   5   5   8         42.63         38.21         2.96 o
   6   5   8          0.00          0.83         0.97 o
  -6   6   8         70.81         70.62         3.92 o
  -5   6   8        116.00        108.88         4.60 o
  -4   6   8         49.08         58.41         4.10 o
  -3   6   8          0.49          1.73         1.20 o
  -2   6   8         64.31         70.68         3.29 o
  -1   6   8        128.04        130.97         4.39 o
   0   6   8        110.45        108.04         3.07 o
   1   6   8        662.27        666.79         8.03 o
   2   6   8        725.45        723.59         8.62 o
   3   6   8          2.16          0.28         1.16 o
   4   6   8        153.75        148.93         3.99 o
   5   6   8          9.97          9.89         1.62 o
   6   6   8          0.05         -0.26         0.80 o
  -3   7   8        179.46        180.77         5.54 o
  -2   7   8        132.97        119.94         6.00 o
  -1   7   8        149.55        142.99         4.74 o
   0   7   8         29.45         32.04         2.03 o
   1   7   8         16.70         17.20         1.64 o
   2   7   8       1041.47       1004.50        10.78 o
   3   7   8        159.98        151.45         4.08 o
   4   7   8         25.87         27.65         2.16 o
   5   7   8         28.46         34.06         4.14 o
  -3   8   8        365.62        369.24        11.47 o
  -2   8   8          2.12          3.07         1.00 o
  -1   8   8        282.81        291.29         7.19 o
   0   8   8        150.93        150.27         4.07 o
   1   8   8        131.75        134.64         3.94 o
   2   8   8          0.73          1.67         0.72 o
   3   8   8        297.33        280.67         5.87 o
   4   8   8          4.72          5.09         1.82 o
   5   8   8         47.50         49.09         3.80 o
  -3   9   8          1.91          2.82         1.70 o
  -1   9   8         38.42         40.32         4.78 o
   0   9   8          0.29          1.21         1.07 o
   1   9   8         64.95         65.56         3.31 o
   2   9   8        204.23        206.47         6.15 o
   3   9   8         44.34         42.00         2.68 o
   4   9   8         39.83         41.05         5.11 o
   0  10   8          5.94          8.39         1.86 o
   1  10   8         20.70         22.69         3.36 o
   2  10   8         76.04         80.61         5.72 o
  -3  -7   9        272.10        280.59        12.07 o
  -2  -7   9          4.00          0.84         1.65 o
  -1  -7   9         39.35         37.07         3.50 o
   0  -7   9         65.88         70.33         4.53 o
   1  -7   9         36.48         45.33         3.83 o
   2  -7   9          1.21          0.95         1.75 o
  -4  -6   9        105.68        112.63         4.95 o
  -3  -6   9         19.83         22.19         3.60 o
  -2  -6   9         96.45         98.77         4.70 o
  -1  -6   9         24.63         24.19         2.82 o
   0  -6   9         42.35         40.46         3.46 o
   1  -6   9        250.14        238.95         7.13 o
   2  -6   9         72.07         64.99         4.17 o
   3  -6   9         71.05         70.27         4.13 o
   4  -6   9         13.51         11.56         2.38 o
  -5  -5   9          1.66          1.88         1.76 o
  -4  -5   9        333.64        341.51         8.49 o
  -3  -5   9          6.39          9.04         1.63 o
  -2  -5   9          0.10          1.43         0.98 o
  -1  -5   9         82.97         73.61         3.84 o
   0  -5   9         21.97         24.77         2.65 o
   1  -5   9         31.67         28.50         4.63 o
   2  -5   9        424.46        427.79        11.07 o
   3  -5   9          0.27          1.94         0.77 o
   4  -5   9         10.03         10.15         1.72 o
   5  -5   9          0.17          0.20         1.38 o
  -5  -4   9          0.11         -0.14         1.54 o
  -4  -4   9         64.38         72.20         3.66 o
  -3  -4   9        127.39        131.49         6.23 o
  -2  -4   9         25.93         25.90         2.64 o
  -1  -4   9         39.48         33.89         2.87 o
   0  -4   9          2.88          4.56         1.31 o
   1  -4   9         38.53         35.49         2.97 o
   2  -4   9        738.57        733.69        11.73 o
   3  -4   9         91.88        103.63         4.16 o
   4  -4   9         13.97         17.52         6.23 o
   5  -4   9          0.39          0.01         0.92 o
  -6  -3   9         19.72         23.84         2.81 o
  -5  -3   9          6.57          8.67         2.09 o
  -4  -3   9         26.22         31.14         2.24 o
  -3  -3   9        128.71        125.18         4.60 o
  -2  -3   9         80.79         78.02         3.62 o
  -1  -3   9         13.56         11.98         1.88 o
   0  -3   9         39.17         35.89         2.81 o
   1  -3   9          2.96          5.54         1.40 o
   2  -3   9        144.03        135.52         4.67 o
   3  -3   9        655.69        663.34         8.46 o
   4  -3   9          6.21          8.60         1.58 o
   5  -3   9          5.26          7.24         2.06 o
   6  -3   9          2.40          4.08         1.16 o
  -6  -2   9         45.06         48.87         6.20 o
  -5  -2   9          5.33          5.57         1.49 o
  -4  -2   9          3.17          4.08         1.48 o
  -3  -2   9        661.39        662.27        11.84 o
  -2  -2   9         34.99         34.78         2.05 o
  -1  -2   9         99.39         95.61         2.89 o
   0  -2   9         17.78         15.73         1.90 o
   1  -2   9        458.96        458.03        13.94 o
   2  -2   9          8.77         11.34         1.95 o
   3  -2   9        525.17        522.36         7.06 o
   4  -2   9        168.89        173.06         5.29 o
   5  -2   9         59.67         60.79        11.56 o
   6  -2   9          5.23          4.83         2.05 o
  -6  -1   9        183.27        191.17         8.68 o
  -5  -1   9          3.30          4.05         1.61 o
  -4  -1   9         10.24         12.64         1.47 o
  -3  -1   9          1.75          2.56         0.79 o
  -2  -1   9        363.26        355.06         8.43 o
  -1  -1   9         10.47          7.96         1.07 o
   0  -1   9        396.55        398.18         5.84 o
   1  -1   9        331.08        330.35         5.19 o
   2  -1   9          2.70          2.39         0.67 o
   3  -1   9         84.21         85.80         2.69 o
   4  -1   9        417.72        416.45         7.84 o
   5  -1   9         65.49         65.39         5.24 o
   6  -1   9         91.90         94.66         7.00 o
  -6   0   9        175.38        173.56         6.21 o
  -5   0   9        401.46        428.74        17.87 o
  -4   0   9        528.50        515.94         7.63 o
  -3   0   9         28.23         29.39         1.95 o
  -2   0   9         34.49         31.80         1.94 o
  -1   0   9        393.35        421.08         6.01 o
   0   0   9        274.66        303.42         5.00 o
   1   0   9         68.98         71.12         3.42 o
   2   0   9        919.70        904.05         7.43 o
   3   0   9        227.67        234.95         3.72 o
   4   0   9         91.68         94.01         2.47 o
   5   0   9         62.64         61.27         2.45 o
   6   0   9        118.41        123.20         6.66 o
   7   0   9          1.17          4.59         1.61 o
  -6   1   9          8.08          7.46         2.48 o
  -5   1   9        232.07        219.40         9.29 o
  -4   1   9         49.81         48.87         2.36 o
  -3   1   9        754.95        758.20         8.78 o
  -2   1   9          7.52          3.76         0.92 o
  -1   1   9          5.71          2.94         1.40 o
   0   1   9        281.98        276.95         5.31 o
   1   1   9        311.78        319.95         5.05 o
   2   1   9        355.67        354.04         4.34 o
   3   1   9        594.98        592.49         6.97 o
   4   1   9         56.65         59.30         3.56 o
   5   1   9         19.20         17.70         2.02 o
   6   1   9         64.69         80.45         3.77 o
   7   1   9         84.10         84.66         4.08 o
  -6   2   9        431.51        442.73        10.78 o
  -5   2   9          0.02         -0.60         0.75 o
  -4   2   9         62.58         64.47         2.85 o
  -3   2   9         10.41          9.18         1.23 o
  -2   2   9        290.74        310.16         5.20 o
  -1   2   9        113.92         96.82         2.82 o
   0   2   9        120.27        116.10         2.97 o
   1   2   9        232.14        243.16         4.31 o
   2   2   9        241.02        245.37         3.54 o
   3   2   9        137.07        137.04         3.30 o
   4   2   9        168.30        172.25         3.90 o
   5   2   9          0.06         -0.43         0.65 o
   6   2   9         36.38         34.70         3.29 o
   7   2   9         12.17         11.40         3.25 o
  -6   3   9         73.16         74.47         4.30 o
  -5   3   9        142.43        139.75         5.24 o
  -4   3   9        213.89        209.87         7.52 o
  -3   3   9         65.67         70.16         2.62 o
  -2   3   9        134.75        139.61         4.17 o
  -1   3   9        176.13        155.60         3.55 o
   0   3   9          0.06          0.20         0.54 o
   1   3   9          7.49          7.32         1.34 o
   2   3   9        140.70        141.10         3.27 o
   3   3   9        683.73        674.49         7.74 o
   4   3   9        224.35        211.02         5.69 o
   5   3   9          1.26          1.36         1.08 o
   6   3   9          1.18          3.08         1.28 o
   7   3   9          0.05          2.22         1.35 o
  -6   4   9        228.15        242.00         7.43 o
  -5   4   9         29.12         31.30         3.01 o
  -4   4   9          8.45          8.16         1.45 o
  -3   4   9         36.51         38.12         2.20 o
  -2   4   9        528.02        530.35         8.32 o
  -1   4   9          9.23          8.30         1.43 o
   0   4   9       1008.47       1000.51        12.45 o
   1   4   9        401.27        384.46        11.20 o
   2   4   9         51.29         48.80         2.07 o
   3   4   9          4.23          4.01         0.86 o
   4   4   9        683.98        669.48        10.34 o
   5   4   9        114.79        115.38         4.49 o
   6   4   9         97.68         92.49         4.26 o
  -6   5   9         56.86         60.52         4.15 o
  -5   5   9        792.45        804.05        13.30 o
  -4   5   9         42.87         42.89         3.21 o
  -3   5   9         19.31         20.99         1.76 o
  -2   5   9        268.68        255.61         6.26 o
  -1   5   9        216.15        220.75         5.70 o
   0   5   9         14.41         13.56         1.75 o
   1   5   9        892.13        867.83        14.18 o
   2   5   9         47.27         48.53         2.22 o
   3   5   9        192.09        175.45         4.08 o
   4   5   9          6.88          7.96         1.12 o
   5   5   9        232.83        228.61         6.51 o
   6   5   9         18.08         16.15         2.18 o
  -5   6   9        245.05        234.82        11.04 o
  -4   6   9        261.90        278.25        10.71 o
  -3   6   9         68.12         75.94         3.61 o
  -2   6   9          2.95          4.25         1.15 o
  -1   6   9        133.02        120.56         4.37 o
   0   6   9          1.50         -0.06         0.77 o
   1   6   9         55.51         45.80         2.98 o
   2   6   9        138.07        122.23         4.03 o
   3   6   9        282.69        279.17         7.25 o
   4   6   9        196.61        183.29         4.50 o
   5   6   9          2.30          0.04         0.89 o
   6   6   9          8.27          4.40         1.87 o
  -5   7   9         16.40         18.99         3.14 o
  -4   7   9        190.12        218.02        10.14 o
  -3   7   9          1.36          0.96         0.97 o
  -2   7   9         12.53         16.38         2.07 o
  -1   7   9         13.00         17.72         2.10 o
   0   7   9         11.03          9.45         1.56 o
   1   7   9        128.61        117.48        11.39 o
   2   7   9         19.49         17.49         1.65 o
   3   7   9         27.13         27.32         2.11 o
   4   7   9        139.29        145.17         4.22 o
   5   7   9          9.87          9.22         1.63 o
  -3   8   9         34.11         37.20         5.37 o
  -2   8   9         23.88         28.42         2.70 o
  -1   8   9         33.23         34.95         3.19 o
   0   8   9         38.63         44.93         3.25 o
   1   8   9         39.31         43.24         4.77 o
   2   8   9         84.40         85.80         3.18 o
   3   8   9          4.83          3.49         1.05 o
   4   8   9        158.95        152.80         4.51 o
  -2   9   9          5.57          1.67         1.54 o
  -1   9   9         65.55         62.93         5.64 o
   0   9   9        305.06        294.23         7.71 o
   1   9   9         14.68         17.15         2.30 o
   2   9   9          0.00          1.44         0.82 o
   3   9   9         57.63         57.39         3.16 o
  -3  -6  10         15.75         18.38         2.48 o
  -2  -6  10         15.96         12.36         2.17 o
  -1  -6  10         98.19         93.33         4.69 o
   0  -6  10          0.59          2.23         1.41 o
   1  -6  10          4.24          3.54         1.38 o
   2  -6  10        101.34        105.99        13.47 o
   3  -6  10          0.54          9.22         2.38 o
  -4  -5  10         35.17         41.03         3.47 o
  -3  -5  10          4.47          3.71         1.46 o
  -2  -5  10         10.93          8.35         1.80 o
  -1  -5  10         96.99         86.69         5.30 o
   0  -5  10         57.54         53.99         3.80 o
   1  -5  10         68.24         74.16         4.16 o
   2  -5  10          0.13          0.00         0.88 o
   3  -5  10        234.28        245.96         7.21 o
  -5  -4  10        221.25        236.74        11.31 o
  -4  -4  10        253.67        263.01         8.54 o
  -3  -4  10         11.46         14.79         2.51 o
  -2  -4  10          1.53          1.97         1.10 o
  -1  -4  10          0.32          1.46         1.55 o
   0  -4  10        285.26        276.34         7.30 o
   1  -4  10         17.69         15.36         2.11 o
   2  -4  10        186.76        181.88         5.96 o
   3  -4  10        376.01        392.61         8.86 o
   4  -4  10         87.22         86.98         6.37 o
   5  -4  10         39.54         37.30         4.29 o
  -6  -3  10        134.99        143.15         7.93 o
  -5  -3  10         27.31         30.03         4.84 o
  -4  -3  10        175.32        169.04         5.76 o
  -3  -3  10        277.55        252.38        10.36 o
  -2  -3  10        558.27        560.47        10.38 o
  -1  -3  10          0.16          0.03         0.87 o
   0  -3  10         15.05         10.74         1.81 o
   1  -3  10         35.77         39.23         3.07 o
   2  -3  10         18.21         18.53         2.24 o
   3  -3  10         12.48         14.72         3.98 o
   4  -3  10        471.27        506.33        15.20 o
   5  -3  10         98.47        100.58         6.75 o
  -6  -2  10         67.48         80.71         6.11 o
  -5  -2  10        230.97        238.66        13.09 o
  -4  -2  10          4.00          7.38         1.20 o
  -3  -2  10        529.08        529.02         7.82 o
  -2  -2  10          5.34          6.88         1.17 o
  -1  -2  10        731.37        726.83        11.38 o
   0  -2  10          6.51          2.86         2.01 o
   1  -2  10         21.29         17.93         2.16 o
   2  -2  10         85.64         86.81         3.87 o
   3  -2  10          6.61          7.79         2.72 o
   4  -2  10        140.26        151.26         5.02 o
   5  -2  10        606.84        639.81        11.23 o
   6  -2  10         13.59         14.06         1.95 o
  -6  -1  10          0.32         -0.62         2.48 o
  -5  -1  10        192.88        194.37         6.44 o
  -4  -1  10        701.49        727.54         9.43 o
  -3  -1  10          2.76          2.90         0.94 o
  -2  -1  10         40.14         40.31         2.46 o
  -1  -1  10         67.21         64.10         3.14 o
   0  -1  10          0.16         -0.41         0.59 o
   1  -1  10          9.09         10.15         1.21 o
   2  -1  10         70.16         66.75         3.21 o
   3  -1  10          5.47          7.39         1.86 o
   4  -1  10        207.56        215.37         5.98 o
   5  -1  10        160.14        178.09         5.56 o
   6  -1  10        108.46        115.54         6.54 o
  -6   0  10          3.23          6.19         1.54 o
  -5   0  10        108.02        108.95         8.27 o
  -4   0  10        494.70        500.92         7.64 o
  -3   0  10        119.08        123.78         4.47 o
  -2   0  10        129.86        122.73         3.52 o
  -1   0  10        171.48        159.72         5.99 o
   0   0  10         19.12         19.87         1.61 o
   1   0  10        131.63        124.35         3.59 o
   2   0  10          5.50          5.25         0.98 o
   3   0  10          0.19          2.06         0.69 o
   4   0  10          6.52          7.35         1.08 o
   5   0  10        354.20        365.24        10.87 o
   6   0  10        205.88        192.08         8.36 o
  -6   1  10          3.67          3.26         1.28 o
  -5   1  10        116.05        109.81         4.79 o
  -4   1  10        531.40        530.49         9.41 o
  -3   1  10          0.03          0.81         0.67 o
  -2   1  10          0.36          1.66         0.75 o
  -1   1  10        173.87        160.27         3.86 o
   0   1  10        636.49        639.05         7.78 o
   1   1  10         26.62         27.61         1.83 o
   2   1  10        818.65        848.72         9.12 o
   3   1  10        262.67        262.94         4.88 o
   4   1  10        299.55        305.72         5.32 o
   5   1  10         37.82         43.56         2.95 o
   6   1  10        259.10        267.56         7.01 o
  -6   2  10         76.55         83.69         4.47 o
  -5   2  10          1.00          1.26         1.90 o
  -4   2  10        283.25        290.00         5.65 o
  -3   2  10       1363.39       1388.96        13.09 o
  -2   2  10         66.87         63.13         2.54 o
  -1   2  10         11.79         12.11         1.35 o
   0   2  10        186.46        167.65         3.84 o
   1   2  10         94.73         96.41         2.89 o
   2   2  10         21.21         17.46         2.76 o
   3   2  10        695.80        688.11        10.23 o
   4   2  10        394.39        412.98         6.33 o
   5   2  10        151.45        146.37         4.91 o
   6   2  10          0.81          2.16         1.51 o
   7   2  10        144.79        160.58         8.19 o
  -6   3  10         14.92         13.84         2.38 o
  -5   3  10        314.33        312.12         8.10 o
  -4   3  10         17.06         16.60         3.06 o
  -3   3  10        403.81        393.62         9.46 o
  -2   3  10        331.41        320.34         5.58 o
  -1   3  10         81.42         77.48         2.67 o
   0   3  10        134.93        128.31         4.30 o
   1   3  10        906.68        905.60        12.97 o
   2   3  10         27.54         29.43         2.42 o
   3   3  10          1.22          0.97         0.64 o
   4   3  10         42.10         35.63         2.11 o
   5   3  10        236.62        223.62         6.25 o
   6   3  10        132.05        127.85         4.98 o
  -6   4  10         32.34         30.57         4.54 o
  -5   4  10         53.57         57.29         3.93 o
  -4   4  10        131.11        130.49         5.47 o
  -3   4  10        146.20        155.21         5.75 o
  -2   4  10        116.29        119.16         5.36 o
  -1   4  10          7.29          7.29         1.39 o
   0   4  10         62.18         52.91         2.94 o
   1   4  10         29.92         24.75         2.83 o
   2   4  10         76.22         76.90         3.42 o
   3   4  10         16.68         14.97         1.45 o
   4   4  10          0.47          0.13         0.71 o
   5   4  10        286.36        263.78         6.99 o
   6   4  10        137.12        144.71         5.42 o
  -5   5  10          1.64          2.94         1.36 o
  -4   5  10        324.23        336.34         8.18 o
  -3   5  10         97.16        103.88         5.12 o
  -2   5  10        198.49        196.62         6.45 o
  -1   5  10          9.70         10.01         1.97 o
   0   5  10          0.07         -0.23         0.69 o
   1   5  10         31.98         33.48         2.71 o
   2   5  10        118.42        111.01         4.22 o
   3   5  10          4.90          7.11         1.04 o
   4   5  10         54.72         60.24         2.64 o
   5   5  10         63.70         62.42         3.60 o
   6   5  10        188.12        197.69         8.86 o
  -5   6  10          7.80          9.28         2.48 o
  -4   6  10        319.08        343.89        12.22 o
  -3   6  10        274.04        272.67         7.04 o
  -2   6  10          2.35          3.76         1.27 o
  -1   6  10        212.03        201.79         5.89 o
   0   6  10          3.94          3.36         1.06 o
   1   6  10        128.56        121.42         4.52 o
   2   6  10        566.60        532.90         9.75 o
   3   6  10         62.52         66.91         2.72 o
   4   6  10         27.79         34.27         2.34 o
   5   6  10         17.11         19.76         2.33 o
  -4   7  10          0.09         -1.34         1.34 o
  -3   7  10        249.68        258.86         7.15 o
  -2   7  10         21.53         27.92         2.72 o
  -1   7  10         16.38         17.79         2.23 o
   0   7  10         40.70         40.44         3.14 o
   1   7  10         63.56         65.25         3.61 o
   2   7  10          0.01          0.45         1.31 o
   3   7  10        269.00        254.60         6.58 o
   4   7  10         16.29         17.40         2.12 o
   5   7  10         85.45         92.72         6.07 o
  -3   8  10         68.40         77.11         3.98 o
  -2   8  10        350.70        374.63         8.84 o
  -1   8  10         21.11         18.04         2.34 o
   0   8  10         60.37         52.97         3.64 o
   1   8  10        159.17        161.93         5.63 o
   2   8  10         19.93         22.11         2.52 o
   3   8  10        107.31        108.27         3.82 o
   4   8  10         41.30         44.57         5.17 o
  -1   9  10         75.88         80.73         4.95 o
   0   9  10         75.02         70.42         4.04 o
   1   9  10         42.33         36.92         4.59 o
   2   9  10         34.33         47.97         5.26 o
  -2  -5  11          2.02          5.44         1.63 o
  -1  -5  11        144.17        151.57         5.95 o
   0  -5  11          0.70          3.49         1.37 o
   1  -5  11        105.96         94.55        10.14 o
   2  -5  11         16.80         25.02         3.29 o
   3  -5  11        192.34        215.60         9.52 o
  -4  -4  11          1.16         -0.45         1.17 o
  -3  -4  11        277.20        308.48         8.42 o
  -2  -4  11        177.35        176.47         6.26 o
  -1  -4  11          3.98          8.28         2.53 o
   0  -4  11         21.23         23.49         2.65 o
   1  -4  11          0.08         -0.11         1.00 o
   2  -4  11          8.43          6.79         1.54 o
   3  -4  11         94.03         93.66         4.54 o
  -4  -3  11          8.32          5.96         1.54 o
  -3  -3  11        144.54        150.95         7.09 o
  -2  -3  11        347.93        337.06        10.46 o
  -1  -3  11        125.74        114.06         4.79 o
   0  -3  11         63.04         58.08         3.72 o
   1  -3  11        136.92        143.64         5.29 o
   2  -3  11         36.78         36.52         3.16 o
   3  -3  11        214.55        221.22        16.32 o
   4  -3  11         69.36         68.51         6.20 o
   5  -3  11          8.53          8.15         2.60 o
  -5  -2  11         11.17         13.29         2.20 o
  -4  -2  11          7.95          4.95         1.33 o
  -3  -2  11        115.06        101.88         4.38 o
  -2  -2  11        619.52        591.77        15.26 o
  -1  -2  11         11.04         12.38         2.99 o
   0  -2  11         22.75         24.60         2.60 o
   1  -2  11        189.71        193.76         5.87 o
   2  -2  11         12.48         14.58         2.07 o
   3  -2  11         11.54         12.50         2.15 o
   4  -2  11        401.20        416.50        13.35 o
   5  -2  11         22.88         20.36         3.60 o
  -5  -1  11         18.90         19.02         2.85 o
  -4  -1  11         51.54         57.74         3.33 o
  -3  -1  11         32.79         32.56         3.52 o
  -2  -1  11        334.93        332.83         6.08 o
  -1  -1  11       1041.02       1063.31        13.60 o
   0  -1  11        153.90        145.26         4.98 o
   1  -1  11          2.57          3.90         1.54 o
   2  -1  11        523.81        515.69        11.13 o
   3  -1  11         18.05         20.33         2.59 o
   4  -1  11        127.01        130.02         6.95 o
   6  -1  11        148.27        156.89         7.59 o
  -5   0  11        125.81        129.97         5.42 o
  -4   0  11         13.87         12.78         1.49 o
  -3   0  11        357.84        342.20         6.30 o
  -2   0  11        120.99        113.75         3.54 o
  -1   0  11         86.16         83.92         2.99 o
   0   0  11        759.40        758.74         9.09 o
   1   0  11         65.35         60.62         2.48 o
   2   0  11          7.13          6.23         1.41 o
   3   0  11        834.32        873.13        12.34 o
   6   0  11          0.69          1.55         1.17 o
  -5   1  11        130.57        115.05         5.06 o
  -4   1  11         34.56         37.49         2.47 o
  -3   1  11        111.87        115.66         3.63 o
  -2   1  11        491.43        480.37         7.31 o
  -1   1  11         79.51         81.59         2.90 o
   0   1  11         59.80         63.49         3.41 o
   1   1  11          9.90          9.76         1.32 o
   2   1  11         65.40         69.70         3.21 o
   3   1  11        234.96        247.02         6.13 o
   4   1  11        134.81        133.16         5.07 o
   5   1  11         41.58         44.60         4.37 o
   6   1  11          0.09          1.87         1.52 o
  -5   2  11          0.62          1.87         1.06 o
  -4   2  11         23.91         24.02         2.01 o
  -3   2  11         44.28         43.29         2.53 o
  -2   2  11        267.04        263.55         5.31 o
  -1   2  11        202.74        199.64         4.51 o
   0   2  11        188.28        176.78         4.15 o
   1   2  11          0.87          2.00         1.03 o
   2   2  11          4.29          4.98         1.26 o
   3   2  11        203.82        190.61         6.81 o
   4   2  11        262.75        278.06         6.79 o
   5   2  11          0.56         -0.74         0.74 o
   6   2  11        128.35        129.01         5.04 o
  -5   3  11          0.04         -0.11         1.00 o
  -4   3  11          0.61          1.17         1.47 o
  -3   3  11         15.01         15.52         1.59 o
  -2   3  11        562.13        566.87         7.97 o
  -1   3  11        665.44        677.84        11.74 o
   0   3  11          0.01          2.10         0.96 o
   1   3  11        152.97        142.29         4.71 o
   2   3  11         14.08         12.72         1.78 o
   3   3  11          0.23         -0.13         0.71 o
   4   3  11        837.33        842.22        12.44 o
   5   3  11        112.42        118.97         8.31 o
   6   3  11          5.82         10.95         2.23 o
  -5   4  11        119.08        120.17         5.27 o
  -4   4  11         16.79         17.66         3.07 o
  -3   4  11          7.30          8.72         1.61 o
  -2   4  11          0.06         -0.45         0.68 o
  -1   4  11        830.57        837.27        12.22 o
   0   4  11          5.53          6.16         1.82 o
   1   4  11         10.43          8.66         1.58 o
   2   4  11        179.59        180.87         8.74 o
   3   4  11          0.00         -0.45         0.72 o
   4   4  11         13.75         17.82         3.74 o
   5   4  11        291.36        295.00         7.55 o
   6   4  11          1.37          0.97         1.29 o
  -5   5  11         86.87         77.91         5.74 o
  -4   5  11        145.45        148.58         8.24 o
  -3   5  11         76.39         72.07         3.71 o
  -2   5  11         20.84         18.83         2.19 o
  -1   5  11        112.81        121.05         4.61 o
   0   5  11        492.54        495.95        11.56 o
   1   5  11         70.20         70.86         5.33 o
   2   5  11          0.14          2.68         2.01 o
   3   5  11        147.96        151.31         5.24 o
   4   5  11         36.83         35.88         3.21 o
   5   5  11        169.57        179.55         7.07 o
  -4   6  11         67.62         73.47         6.75 o
  -3   6  11          2.18          4.11         1.05 o
  -2   6  11        324.74        341.08         8.16 o
  -1   6  11          0.11          1.80         1.90 o
   0   6  11        395.62        391.21         8.64 o
   1   6  11        119.96        114.18         4.59 o
   2   6  11         53.22         53.58         3.52 o
   3   6  11         83.51         70.08         3.66 o
   4   6  11        197.14        211.71         6.52 o
   5   6  11        134.54        120.21         6.64 o
  -3   7  11         74.95         90.18         4.27 o
  -2   7  11        113.59        121.32         7.10 o
  -1   7  11         79.35         91.37         4.94 o
   0   7  11         14.12         12.53         2.12 o
   1   7  11         24.15         21.69         2.46 o
   2   7  11         22.30         22.91         2.53 o
   3   7  11          1.82          2.27         1.03 o
   4   7  11        105.56         99.05         6.09 o
  -3   8  11         57.47         54.86         5.22 o
  -2   8  11          0.13         -1.83         3.94 o
  -1   8  11        140.74        142.44         5.49 o
   0   8  11         16.62         18.06         2.59 o
   1   8  11          7.42          7.17         1.49 o
   2   8  11          1.19          1.84         1.05 o
   3   8  11          2.37          2.26         1.76 o
  -1   9  11        278.78        257.29        10.85 o
   0   9  11         23.05         26.74         4.03 o
  -3  -4  12         15.90         12.43         2.88 o
  -2  -4  12        137.62        140.97         5.79 o
  -1  -4  12         37.85         45.84         7.66 o
   0  -4  12         90.43         98.33         4.71 o
   1  -4  12        518.96        542.36        11.33 o
   2  -4  12        249.25        249.51         7.62 o
   3  -4  12         10.30          7.96         2.72 o
  -4  -3  12          3.88          5.40         1.57 o
  -3  -3  12         40.43         44.65         3.67 o
  -2  -3  12          0.01          1.82         1.13 o
  -1  -3  12        414.17        395.00         9.35 o
   0  -3  12         51.57         54.71         3.90 o
   1  -3  12         25.58         26.09         2.87 o
   2  -3  12        145.44        139.51         5.34 o
   3  -3  12         66.42         69.09         4.01 o
   4  -3  12         14.28         14.82         3.40 o
  -4  -2  12          3.42          3.65         1.28 o
  -3  -2  12         42.89         39.65         5.22 o
  -2  -2  12          9.22          8.66         2.98 o
  -1  -2  12        112.22        115.71         4.87 o
   0  -2  12        602.11        619.81        11.39 o
   1  -2  12         20.03         18.45         2.36 o
   2  -2  12         36.26         38.28         3.28 o
   3  -2  12          7.51         10.12         1.72 o
   4  -2  12          4.66          3.21         1.73 o
   5  -2  12         71.39         74.39         6.54 o
  -5  -1  12          0.29         -0.75         1.49 o
  -4  -1  12         11.56         14.58         1.64 o
  -3  -1  12         16.37         11.20         1.80 o
  -2  -1  12         31.36         28.02         2.21 o
  -1  -1  12         58.53         54.95         3.55 o
   0  -1  12        363.00        382.02         8.52 o
   1  -1  12         32.99         30.87         3.81 o
   2  -1  12         18.55         21.47         2.79 o
   3  -1  12          0.50          1.89         1.21 o
   4  -1  12         15.31         16.62         3.26 o
  -5   0  12         62.77         65.29         6.06 o
  -4   0  12        259.35        241.37         5.61 o
  -3   0  12         21.74         26.01         2.19 o
  -2   0  12          6.54          7.13         1.19 o
  -1   0  12         19.88         20.11         1.86 o
   0   0  12        372.79        377.05         6.56 o
   1   0  12        238.01        245.33         5.21 o
   2   0  12         39.08         45.60         3.15 o
   3   0  12         45.36         53.70         3.44 o
  -5   1  12          9.87          8.91         1.85 o
  -4   1  12          1.47          1.30         0.89 o
  -3   1  12        371.82        379.30         6.92 o
  -2   1  12         10.76         10.64         1.73 o
  -1   1  12          3.46          5.13         1.04 o
   0   1  12          0.09          0.00         0.99 o
   1   1  12        636.93        663.20         8.87 o
   2   1  12          5.56          7.11         1.52 o
   3   1  12         68.99         71.61         3.44 o
   4   1  12         13.13         11.93         2.56 o
  -5   2  12         54.37         56.77         4.21 o
  -4   2  12          0.88          0.23         1.17 o
  -3   2  12        205.01        199.39         4.98 o
  -2   2  12        146.95        136.33         4.02 o
  -1   2  12        145.08        142.40         3.97 o
   0   2  12          2.07          3.29         0.97 o
   1   2  12        235.50        237.00         6.31 o
   2   2  12         45.80         49.90         3.23 o
   3   2  12        143.51        142.52         4.90 o
   4   2  12          4.77          4.59         1.23 o
   5   2  12        177.79        198.33         9.06 o
  -5   3  12          0.04          2.67         1.65 o
  -4   3  12         14.19         15.76         2.29 o
  -3   3  12          1.45          1.71         1.63 o
  -2   3  12        288.13        270.07         5.63 o
  -1   3  12          6.34          7.00         1.50 o
   0   3  12        458.68        463.41         9.19 o
   1   3  12          0.41          0.76         0.92 o
   2   3  12        124.13        125.46         4.69 o
   3   3  12          7.48          6.95         1.41 o
   4   3  12          1.58          1.76         1.11 o
   5   3  12          0.69         -0.17         1.33 o
  -5   4  12          0.12         -1.57         1.62 o
  -4   4  12         82.26         89.01         4.46 o
  -3   4  12         20.44         22.93         3.30 o
  -2   4  12        142.17        129.72         4.89 o
  -1   4  12        115.24        108.68         4.46 o
   0   4  12        324.33        334.58         7.88 o
   1   4  12          9.06          8.15         1.56 o
   2   4  12          0.44          0.04         1.19 o
   3   4  12          0.18         -0.86         2.08 o
   4   4  12         14.77         13.15         1.96 o
   5   4  12          8.26          6.79         2.23 o
  -4   5  12         58.40         60.51         6.28 o
  -3   5  12         96.71        103.38         4.49 o
  -2   5  12         83.62         81.17         5.85 o
  -1   5  12         65.87         64.07         3.68 o
   0   5  12          0.13          1.29         1.11 o
   1   5  12        131.68        133.15         5.02 o
   2   5  12          0.51         -0.82         1.76 o
   3   5  12          1.79          0.65         1.65 o
   4   5  12         25.47         23.64         2.63 o
  -3   6  12        285.49        312.64        13.90 o
  -2   6  12          7.59          7.50         1.58 o
  -1   6  12          0.01         -0.26         1.75 o
   0   6  12         16.31         13.69         3.75 o
   1   6  12        227.70        244.67         7.02 o
   2   6  12         30.95         34.64         3.11 o
   3   6  12         56.69         55.23         3.83 o
   4   6  12         12.90         15.87         3.09 o
  -3   7  12         76.77         90.98         5.89 o
  -2   7  12        168.31        177.78         8.51 o
  -1   7  12          9.16          5.78         1.46 o
   0   7  12          3.35          3.89         1.09 o
   1   7  12          1.17          0.95         2.33 o
   2   7  12         90.78         90.62         4.36 o
   3   7  12          5.56          3.44         2.03 o
   4   7  12        158.18        168.63         8.32 o
  -1   8  12        126.65        139.37         8.23 o
   0   8  12         11.70         10.83         3.03 o
   1   8  12          5.09          4.64         1.96 o
  -2  -3  13        293.31        304.99        13.09 o
  -1  -3  13         27.84         33.94         3.36 o
   0  -3  13          0.95          1.28         2.24 o
   1  -3  13          8.74          9.69         2.86 o
   2  -3  13        154.50        169.09         6.19 o
   3  -3  13         53.65         59.14         5.63 o
  -4  -2  13         87.07         91.69         5.94 o
  -3  -2  13          3.16          4.44         1.25 o
  -2  -2  13         52.09         55.50         4.86 o
  -1  -2  13        520.73        532.89        11.01 o
   0  -2  13          1.87          3.58         1.37 o
   1  -2  13         47.24         49.12         4.06 o
   2  -2  13          7.75          9.44         2.50 o
   3  -2  13         85.86         89.98         4.40 o
   4  -2  13          0.12          0.12         1.47 o
  -4  -1  13          0.00         -0.88         0.88 o
  -3  -1  13        185.14        182.40         9.97 o
  -2  -1  13         13.08         13.79         2.66 o
  -1  -1  13        544.92        533.92        10.71 o
   0  -1  13          8.04         11.41         1.97 o
   1  -1  13         56.53         53.70         3.70 o
   2  -1  13          1.66          1.43         1.66 o
   3  -1  13         13.58         18.70         2.25 o
  -4   0  13         32.72         30.75         2.52 o
  -3   0  13         50.72         50.91         3.72 o
  -2   0  13         97.28         96.20         3.55 o
  -1   0  13        107.03        101.14         3.60 o
   0   0  13        223.15        225.59         6.02 o
   1   0  13          4.53          4.43         1.61 o
   2   0  13        172.93        176.43         6.33 o
   3   0  13         20.71         22.12         3.43 o
  -4   1  13          0.04          1.07         0.76 o
  -3   1  13         14.27         16.42         1.85 o
  -2   1  13        424.21        398.16         7.22 o
  -1   1  13         26.76         30.13         2.31 o
   0   1  13        200.42        197.63         5.16 o
   1   1  13         68.86         66.21         3.91 o
   2   1  13        210.21        208.53         8.04 o
   3   1  13         25.72         32.66         4.17 o
  -4   2  13          4.92          7.74         1.81 o
  -3   2  13          2.33          0.05         0.77 o
  -2   2  13        276.80        270.84         7.80 o
  -1   2  13        275.13        266.41         5.72 o
   0   2  13        139.03        139.53         5.09 o
   1   2  13         54.95         55.29         3.54 o
   2   2  13          6.56          6.65         1.78 o
   3   2  13        106.50        114.60         5.76 o
   4   2  13         13.02         16.80         2.99 o
   5   2  13          1.23         -0.20         1.29 o
  -4   3  13        110.37        126.50         6.55 o
  -3   3  13          4.20          6.84         1.25 o
  -2   3  13          7.92          6.77         6.37 o
  -1   3  13        447.63        435.23         9.26 o
   0   3  13        130.65        119.82         4.84 o
   1   3  13         23.08         24.26         2.59 o
   2   3  13         21.18         20.50         2.39 o
   3   3  13        182.79        178.78         5.87 o
   4   3  13          3.01          4.21         1.97 o
  -3   4  13         72.40         78.96         8.54 o
  -2   4  13          2.47          2.23         1.23 o
  -1   4  13        232.90        243.67         7.06 o
   0   4  13        504.18        514.84        10.36 o
   1   4  13          0.29         -0.31         0.82 o
   2   4  13         33.53         32.67         3.01 o
   3   4  13         33.08         36.62         3.83 o
   4   4  13        139.68        151.23         5.53 o
  -3   5  13         10.72         12.61         1.90 o
  -2   5  13        126.02        140.12         5.40 o
  -1   5  13        160.01        159.18         5.80 o
   0   5  13        107.45        115.83         4.98 o
   1   5  13        238.91        234.15         7.01 o
   2   5  13         46.38         51.44         4.23 o
   3   5  13          5.21          3.05         1.29 o
   4   5  13          1.93         -0.07         1.34 o
  -3   6  13         12.04          5.11         2.17 o
  -2   6  13         30.48         37.01         3.38 o
  -1   6  13         59.58         65.66         4.25 o
   0   6  13        120.58        126.53         5.22 o
   1   6  13         92.33         91.09         4.40 o
   2   6  13          0.91          0.02         2.37 o
   3   6  13         81.36         83.82         5.86 o
   0   7  13         22.49         23.33         3.98 o
  -1  -2  14          3.89          9.22         2.93 o
   0  -2  14        273.30        292.51         8.39 o
   1  -2  14         20.83         23.71         2.85 o
   2  -2  14         32.05         35.65         4.90 o
  -2  -1  14          3.27          4.81         1.45 o
  -1  -1  14         25.54         27.42         3.00 o
   0  -1  14        302.55        307.34         8.31 o
   1  -1  14        236.16        231.78        11.57 o
   2  -1  14         16.54         18.88         2.42 o
   3  -1  14          9.39         13.74         2.89 o
  -3   0  14          5.54          8.82         1.65 o
  -2   0  14          2.37          2.89         1.02 o
  -1   0  14          3.77          1.65         1.79 o
   0   0  14          1.72          0.63         1.29 o
   1   0  14        422.68        436.41         9.66 o
   2   0  14         20.96         25.18         3.89 o
   3   0  14          8.47         13.08         2.66 o
  -3   1  14         36.84         33.72         2.57 o
  -2   1  14         93.71         88.53         4.54 o
  -1   1  14        155.01        160.76         4.66 o
   0   1  14          1.62          2.76         0.88 o
   1   1  14         67.89         71.82         5.78 o
   2   1  14        513.18        540.56        14.93 o
   3   1  14         16.32         19.42         3.40 o
  -3   2  14         35.47         39.67         2.79 o
  -2   2  14         13.93         16.69         1.85 o
  -1   2  14          7.54          7.15         1.45 o
   0   2  14        165.69        173.59         5.97 o
   1   2  14         75.61         82.96         4.07 o
   2   2  14        192.32        210.62         9.67 o
   3   2  14        114.20        122.27         4.99 o
  -3   3  14          2.96          2.10         1.29 o
  -2   3  14          1.14          0.28         1.11 o
  -1   3  14         55.80         58.46         3.94 o
   0   3  14         26.58         31.12         3.08 o
   1   3  14        212.11        211.99         6.66 o
   2   3  14         81.82         84.26         5.49 o
   3   3  14         19.84         18.37         2.34 o
   4   3  14          4.37          1.60         1.67 o
  -3   4  14         10.62          9.97         2.17 o
  -2   4  14          3.52          5.94         1.92 o
  -1   4  14        171.85        180.64         6.32 o
   0   4  14        145.33        147.43         7.51 o
   1   4  14         80.37         88.28         4.34 o
   2   4  14          8.26         10.19         1.81 o
   3   4  14        105.88        101.78         4.66 o
  -2   5  14         11.23         13.97         2.79 o
  -1   5  14          2.27          3.62         1.45 o
   0   5  14         59.79         55.24         5.31 o
   1   5  14        462.80        481.64        10.57 o
   2   5  14        133.50        132.85         5.43 o
   0  -1  15         53.18         66.37         6.66 o
   1  -1  15          7.88         13.63         3.18 o
  -1   0  15         41.90         38.13         5.15 o
   0   0  15          6.06          6.98         2.50 o
  -2   1  15          2.66          4.73         1.21 o
  -1   1  15         12.65         13.73         2.15 o
   0   1  15          5.21          8.68         2.41 o
   1   1  15         81.74         91.07         6.37 o
  -2   2  15          6.66         11.12         2.96 o
  -1   2  15         79.82         78.31         9.70 o
   0   2  15         35.78         37.08         3.85 o
   1   2  15          3.88          5.43         1.49 o
   2   2  15          2.54          4.52         1.70 o
  -1   3  15          0.05          0.07         1.30 o
   0   3  15        243.78        232.59         8.14 o
   1   3  15         59.76         64.67         6.10 o
   2   3  15          0.24         -1.19         1.19 o
                                                
